# Supplementary material for: High-quality genome of black wolfberry (Lycium ruthenicum Murr.) provides insights into the genetics of anthocyanin biosynthesis regulation
Source: Hortic Res. 2024 Oct 23;12(2):uhae298. doi: 10.1093/hr/uhae298 (PMC11822397; doi:10.1093/hr/uhae298)
Supplement: Web_Material_uhae298 [file web_material_uhae298.zip]

Archive with 18 entries (18 files):
- 7.Figure S1. The appearance (A) and chromosome karyotype (B) of black wolfberry accession 'Heiguo'.pdf
- 8.Figure S2.The percentage of three different types of long terminal repeat retrotransposons (LTR-RTs) in the nine species.pdf
- 9.Figure S3.UpSet plot of the gene families.pdf
- 10.Figure S4. Gene family expansion and contraction analysis.pdf
- 11.Figure S5. KEGG enrichment analysis based on positively selected genes in the genome of L. ruthenicum.pdf
- 12.Figure S6. Correlation network diagram of between the differentially expressed anthocyanin biosynthesis pathway genes and anthocyanin-related metabolit.pdf
- 13.Figure S7. Relative expression of the five genes in OE plants.pdf
- 14.Figure S8. Volcano plot showing differentially expressed genes (DEGs) between comparisons.pdf
- 16.Table S1. Repeated sequence annotation of L. ruthenicum genome.xlsx
- 17.Table S2. Metabolic synthesis clusters predicted by plantiSMAH.xlsx
- 18. Table S3. Positively selected genes.xlsx
- 19.Table S4. Structure variation (SV) information between the genome of L. ruthenicum ('Heiguo') and L. barbarum (Ningqi No. 1)-new.xlsx
- 20.Table S5. Genome-wide identification of anthocyanin biosynthesis pathway genes and regulators and the corresponding expression in anthocyanin biosynthe.xlsx
- 21.Table S6. Differentially expressed anthocyanin biosynthesis pathway genes in comparisons.xlsx
- 22.Table S7. Correlations between anthocyanin biosynthesis pathway genes and anthocyanin-related metabolites.xlsx
- 23.Table S8. Expression of anthocyanin biosynthesis pathway genes and the five target genes in the OE samples.xlsx
- 24.Table S9. Primer information used for gene cloning and qRT-PCR.xlsx
- ï1⁄4^å·2åZ<ç1⁄4cï1⁄4%15.Figure S9. The sampling fruits performance of accessions 'HZ-13-01' (A), 'Zhuxi07' (B), 'Zh-13-0802' (C) and 'QH-13-0806' (D).pdf
