# Supplementary material for: High-quality genome of black wolfberry (Lycium ruthenicum Murr.) provides insights into the genetics of anthocyanin biosynthesis regulation
Source: Hortic Res. 2024 Oct 23;12(2):uhae298. doi: 10.1093/hr/uhae298 (PMC11822397; doi:10.1093/hr/uhae298)
Supplement: Web_Material_uhae298 [file web_material_uhae298.zip › 16.Table S1. Repeated sequence annotation of L. ruthenicum genome.xlsx]

## Sheet: Sheet1
Type	Class	Number	Length (bp)	Ratio (%)
LTR	Copia	74221	54451562	2.4
	Gypsy	698246	851684755	37.49
	unknown	819163	608224160	26.77
TIR	CACTA	98127	33774351	1.49
	Mutator	219437	76158872	3.35
	PIF Harbinger	45804	13258038	0.58
	Tc1 Mariner	104440	24463089	1.08
	hAT	62220	25322532	1.11
	polinton	370	115444	0.01
nonLTR	LINE element	3869	1535755	0.07
	unknown	403	409164	0.02
nonTIR	helitron	220299	99475114	4.38
	repeat region	232407	65616539	2.89
Total	interspersed	2579006	1854489375	81.63
