# Supplementary material for: High-quality genome of black wolfberry (Lycium ruthenicum Murr.) provides insights into the genetics of anthocyanin biosynthesis regulation
Source: Hortic Res. 2024 Oct 23;12(2):uhae298. doi: 10.1093/hr/uhae298 (PMC11822397; doi:10.1093/hr/uhae298)
Supplement: Web_Material_uhae298 [file web_material_uhae298.zip › 17.Table S2. Metabolic synthesis clusters predicted by plantiSMAH.xlsx]

## Sheet: sheet1
Genome	Cluster	Chromosome ID	Type	From	To	Size (kb)	Core domains	Cluster gene number
L. ruthenicum	Cluster 1	Chr01	Putative	165671555	166056733	385.18	Epimerase, p450	4
L. ruthenicum	Cluster 2	Chr01	Terpene	170525817	170868704	342.89	DIOX_N, Prenyltransf, Terpene_synth, Transferase, p450	5
L. ruthenicum	Cluster 3	Chr01	Terpene	171073720	171380105	306.38	Terpene_synth, Terpene_synth_C	3
L. ruthenicum	Cluster 4	Chr02	Saccharide	163833651	163974015	140.36	Aminotran_1_2, Glycos_transf_2, SE	3
L. ruthenicum	Cluster 5	Chr02	Terpene	168301460	168661931	360.47	Terpene_synth, Terpene_synth_C, p450	3
L. ruthenicum	Cluster 6	Chr03	Saccharide	3650263	3952721	302.46	ERG4_ERG24, Glycos_transf_2, p450, polyprenyl_synt	5
L. ruthenicum	Cluster 7	Chr03	Alkaloid	26046040	26482057	436.02	Bet_v_1, DIOX_N, Transferase	3
L. ruthenicum	Cluster 8	Chr04	Putative	11770112	12370830	600.72	DIOX_N, adh_short_C2, p450	5
L. ruthenicum	Cluster 9	Chr04	Putative	18128986	18867577	738.59	GMC_oxred_C, GMC_oxred_N, Transferase, p450	6
L. ruthenicum	Cluster 10	Chr05	Saccharide	2443898	2551332	107.43	Glycos_transf_2, UDPGT_2, p450	3
L. ruthenicum	Cluster 11	Chr05	Polyketide	6167052	6354558	187.51	Cellulose_synt, Chal_sti_synt_N, Methyltransf_7	3
L. ruthenicum	Cluster 12	Chr06	Putative	153577231	153783595	206.36	AMP-binding, Methyltransf_7	4
L. ruthenicum	Cluster 13	Chr06	Saccharide	156783782	157183432	399.65	Amino_oxidase, Glycos_transf_1, p450	3
L. ruthenicum	Cluster 14	Chr06	Putative	165747623	166004235	256.61	Epimerase, adh_short, adh_short_C2, p450	6
L. ruthenicum	Cluster 15	Chr06	Saccharide	178255404	178393987	138.58	DAHP_synth_2, UDPGT_2	3
L. ruthenicum	Cluster 16	Chr06	Terpene	179327184	179548473	221.29	Terpene_synth, Terpene_synth_C	3
L. ruthenicum	Cluster 17	Chr07	Terpene	3534309	3759600	225.29	SQHop_cyclase_C, SQHop_cyclase_N, p450	3
L. ruthenicum	Cluster 18	Chr07	Terpene	8470777	8855577	384.8	SQHop_cyclase_C, SQHop_cyclase_N, Terpene_synth_C	3
L. ruthenicum	Cluster 19	Chr07	Saccharide	9041964	9274395	232.43	Amino_oxidase, Aminotran_3, DIOX_N, Epimerase, UDPGT_2, p450	8
L. ruthenicum	Cluster 20	Chr07	Putative	155160715	155880877	720.16	adh_short, adh_short_C2, p450	4
L. ruthenicum	Cluster 21	Chr07	Saccharide	171421749	171672893	251.14	Glycos_transf_2, Peptidase_S10	3
L. ruthenicum	Cluster 22	Chr07	Saccharide	180771771	180960262	188.49	Transferase, UDPGT_2	3
L. ruthenicum	Cluster 23	Chr07	Polyketide-Alkaloid	181113875	181203045	89.17	Bet_v_1, Chal_sti_synt_C, Chal_sti_synt_N	3
L. ruthenicum	Cluster 24	Chr07	Saccharide-Polyketide	181395969	181608197	212.23	Chal_sti_synt_C, Chal_sti_synt_N, UDPGT_2	3
L. ruthenicum	Cluster 25	Chr08	Saccharide	172187543	172363151	175.61	Epimerase, Methyltransf_2, UDPGT_2	3
L. ruthenicum	Cluster 26	Chr08	Putative	185596340	185843076	246.74	Transferase, p450	5
L. ruthenicum	Cluster 27	Chr09	Saccharide-Terpene	2409611	2706387	296.78	AMP-binding, Terpene_synth, Terpene_synth_C, UDPGT_2	5
L. ruthenicum	Cluster 28	Chr09	Putative	5967207	6481920	514.71	2OG-FeII_Oxy, DIOX_N	4
L. ruthenicum	Cluster 29	Chr09	Polyketide	10430313	10656523	226.21	Chal_sti_synt_N, Methyltransf_7, SE	3
L. ruthenicum	Cluster 30	Chr09	Alkaloid	13747776	13963922	216.15	Cu_amine_oxid, Lipoxygenase	3
L. ruthenicum	Cluster 31	Chr09	Terpene	165087056	165608411	521.36	GMC_oxred_C, GMC_oxred_N, Terpene_synth, Terpene_synth_C, p450	5
L. ruthenicum	Cluster 32	Chr10	Saccharide-Terpene	9452257	10040800	588.54	AMP-binding, DIOX_N, Glycos_transf_1, Terpene_synth, Terpene_synth_C	4
L. ruthenicum	Cluster 33	Chr10	Saccharide-Alkaloid	174267555	174460548	192.99	Bet_v_1, UDPGT_2	3
L. ruthenicum	Cluster 34	Chr11	Alkaloid	10547175	11117355	570.18	Str_synth, p450	5
L. ruthenicum	Cluster 35	Chr11	Putative	30607381	31403735	796.35	Aminotran_3, Cellulose_synt, DIOX_N, p450	5
L. ruthenicum	Cluster 36	Chr11	Terpene	34139914	34544479	404.56	SQHop_cyclase_C, SQHop_cyclase_N, p450	3
L. ruthenicum	Cluster 37	Chr11	Saccharide	158324486	158671937	347.45	AMP-binding, Amino_oxidase, DIOX_N, SQS_PSY, UDPGT_2	5
L. ruthenicum	Cluster 38	Chr12	Putative	106775554	107107679	332.12	2OG-FeII_Oxy, DIOX_N	5
L. ruthenicum	Cluster 39	Chr12	Terpene	114053808	114338225	284.42	Terpene_synth, Terpene_synth_C	5
L. ruthenicum	Cluster 40	Chr12	Saccharide	125787981	125953198	165.22	AMP-binding, Peptidase_S10, UDPGT_2	3
L. barbarum	Cluster 1	chr01	Saccharide-Alkaloid	130379468	130681135	301.67	Bet_v_1, Transferase, UDPGT_2	5
L. barbarum	Cluster 2	chr01	Terpene	148296175	148702552	406.38	DIOX_N, Prenyltransf, Terpene_synth, Terpene_synth_C, Transferase, p450	8
L. barbarum	Cluster 3	chr01	Saccharide	168806626	168963969	157.34	Epimerase, Glycos_transf_2, Transferase	3
L. barbarum	Cluster 4	chr02	Saccharide	144780413	144937884	157.47	Aminotran_1_2, Glycos_transf_2, SE	3
L. barbarum	Cluster 5	chr02	Putative	145283918	145460468	176.55	Methyltransf_3, Peptidase_S10	4
L. barbarum	Cluster 6	chr03	Alkaloid	26354763	26565950	211.19	Bet_v_1, DIOX_N, Transferase	3
L. barbarum	Cluster 7	chr04	Saccharide	1277181	1414878	137.7	Cellulose_synt, UDPGT_2	3
L. barbarum	Cluster 8	chr04	Alkaloid	7366422	7608785	242.36	Cu_amine_oxid, Epimerase, p450	5
L. barbarum	Cluster 9	chr04	Putative	13087456	13594423	506.97	DIOX_N, adh_short_C2, p450	5
L. barbarum	Cluster 10	chr04	Putative	19226792	19562587	335.8	Transferase, p450	4
L. barbarum	Cluster 11	chr04	Saccharide	145502275	145922015	419.74	Amino_oxidase, Aminotran_3, DIOX_N, Epimerase, Transferase, UDPGT_2, p450	9
L. barbarum	Cluster 12	chr04	Terpene	151118606	151291946	173.34	SQHop_cyclase_C, SQHop_cyclase_N, p450	3
L. barbarum	Cluster 13	chr05	Saccharide	1576774	1683698	106.92	Glycos_transf_2, UDPGT_2, p450	3
L. barbarum	Cluster 14	chr05	Polyketide	5847497	6133467	285.97	Cellulose_synt, Chal_sti_synt_N, Methyltransf_7	3
L. barbarum	Cluster 15	chr06	Saccharide	4514730	4694125	179.4	Epimerase, Transferase, UDPGT_2	3
L. barbarum	Cluster 16	chr06	Putative	94026139	94556617	530.48	Acetyltransf_1, Peptidase_S10	4
L. barbarum	Cluster 17	chr06	Saccharide	130682271	130845527	163.26	DAHP_synth_2, UDPGT_2	3
L. barbarum	Cluster 18	chr06	Putative	131023730	131171250	147.52	DIOX_N, Transferase	5
L. barbarum	Cluster 19	chr06	Putative	134992419	135114936	122.52	COesterase, Peptidase_S10	5
L. barbarum	Cluster 20	chr07	Saccharide	124413825	124624349	210.52	Glycos_transf_2, Peptidase_S10	3
L. barbarum	Cluster 21	chr07	Saccharide	131016625	131359066	342.44	Peptidase_S10, Transferase, UDPGT_2	6
L. barbarum	Cluster 22	chr08	Lignan	114020364	114182182	161.82	DIOX_N, Dirigent	3
L. barbarum	Cluster 23	chr08	Saccharide	124555608	124718443	162.84	Epimerase, Methyltransf_2, UDPGT_2	3
L. barbarum	Cluster 24	chr08	Saccharide	129833034	130084410	251.38	UDPGT_2, p450	3
L. barbarum	Cluster 25	chr08	Putative	138202329	138502516	300.19	Transferase, p450	4
L. barbarum	Cluster 26	chr09	Saccharide-Terpene	3197623	3636511	438.89	AMP-binding, Terpene_synth, Terpene_synth_C, UDPGT_2	8
L. barbarum	Cluster 27	chr09	Saccharide	7387723	7477806	90.08	Cellulose_synt, UDPGT_2	3
L. barbarum	Cluster 28	chr09	Putative	7709545	8492240	782.7	2OG-FeII_Oxy, DIOX_N	5
L. barbarum	Cluster 29	chr09	Polyketide	12063508	12307057	243.55	Chal_sti_synt_N, Methyltransf_7, SE	3
L. barbarum	Cluster 30	chr09	Saccharide-Terpene	21240979	21753240	512.26	Terpene_synth, Terpene_synth_C, UDPGT_2, p450	3
L. barbarum	Cluster 31	chr09	Saccharide	113891897	114005277	113.38	Transferase, UDPGT_2	3
L. barbarum	Cluster 32	chr09	Terpene	125244661	125551850	307.19	GMC_oxred_C, GMC_oxred_N, Terpene_synth_C, p450	3
L. barbarum	Cluster 33	chr10	Terpene	9944278	10163670	219.39	AMP-binding, Terpene_synth, Terpene_synth_C	3
L. barbarum	Cluster 34	chr10	Alkaloid	112170131	112613994	443.86	Bet_v_1, Methyltransf_2	4
L. barbarum	Cluster 35	chr11	Lignan-Terpene	19809397	20244513	435.12	Dirigent, Terpene_synth, Terpene_synth_C, adh_short	5
L. barbarum	Cluster 36	chr11	Saccharide	27855469	28815757	960.29	Cellulose_synt, DIOX_N, Epimerase, UDPGT_2, p450	7
L. barbarum	Cluster 37	chr11	Putative	126582181	126882873	300.69	AMP-binding, Amino_oxidase, DIOX_N, SQS_PSY	4
L. barbarum	Cluster 38	chr12	Saccharide	69000678	69267022	266.34	Methyltransf_2, UDPGT_2	3
L. barbarum	Cluster 39	chr12	Saccharide	71706296	71817009	110.71	Epimerase, Transferase, UDPGT_2	3
L. barbarum	Cluster 40	chr12	Lignan	74162553	74228094	65.54	Dirigent, Prenyltransf	3
L. barbarum	Cluster 41	chr12	Terpene	89526439	89690810	164.37	Terpene_synth, Terpene_synth_C	3
L. barbarum	Cluster 42	chr12	Saccharide	95501306	95576557	75.25	UDPGT_2, p450, polyprenyl_synt	3
L. barbarum	Cluster 43	chr12	Saccharide	103256259	103414844	158.59	AMP-binding, Peptidase_S10, UDPGT_2	3
