# Supplementary material for: High-quality genome of black wolfberry (Lycium ruthenicum Murr.) provides insights into the genetics of anthocyanin biosynthesis regulation
Source: Hortic Res. 2024 Oct 23;12(2):uhae298. doi: 10.1093/hr/uhae298 (PMC11822397; doi:10.1093/hr/uhae298)
Supplement: Web_Material_uhae298 [file web_material_uhae298.zip › 18. Table S3. Positively selected genes.xlsx]

## Sheet: Sheet1
Gene ID	Branch p value	Gene family
evm.TU.Chr06.2696	0	OG0001508
evm.TU.Chr07.2476	3e-09	OG0002267
evm.TU.Chr05.415	0.00349822	OG0002930
evm.TU.Chr02.3027	0	OG0003713
evm.TU.Chr09.2421	0.000127931	OG0004248
evm.TU.Chr02.3411	0.0163559	OG0004288
evm.TU.Chr02.322	0.049586	OG0004294
evm.TU.Chr03.2044	6e-09	OG0004345
evm.TU.Chr06.269	0.000104639	OG0004372
evm.TU.Chr06.37	1e-09	OG0004474
evm.TU.Chr04.1234	0	OG0004505
evm.TU.Chr04.392	5.9e-08	OG0004529
evm.TU.Chr02.2823	4e-07	OG0004538
evm.TU.Chr08.2548	4.52e-07	OG0004585
evm.TU.Chr02.2544	4.8879e-05	OG0004803
evm.TU.Chr03.3123	0	OG0004836
evm.TU.Chr10.501	0	OG0004922
evm.TU.Chr10.1127	0.00633553	OG0005198
evm.TU.Chr01.526	1.5e-08	OG0005201
evm.TU.Chr11.479	0	OG0005211
evm.TU.Chr12.1656	0	OG0005217
evm.TU.Chr06.199	0	OG0005225
evm.TU.Chr06.1143	0	OG0005258
evm.TU.Chr09.1870	0	OG0005289
evm.TU.Chr05.2009	6.358e-06	OG0005334
evm.TU.Chr02.1609	7e-09	OG0005384
evm.TU.Chr09.902	1.3e-08	OG0005453
evm.TU.Chr09.1067	5.23e-06	OG0005490
evm.TU.Chr06.2826	3e-09	OG0005599
evm.TU.Chr02.3366	4e-09	OG0005610
evm.TU.Chr12.2704	1e-09	OG0005637
evm.TU.Chr02.3420	0	OG0005657
evm.TU.Chr06.258	3.72e-07	OG0005703
evm.TU.Chr03.2975	0	OG0005709
evm.TU.Chr06.3355	0.000914121	OG0005758
evm.TU.Chr02.3400	0	OG0005769
evm.TU.Chr04.1297	4.66e-07	OG0005796
evm.TU.Chr03.3527	0	OG0005800
evm.TU.Chr06.2234	0	OG0005820
evm.TU.Chr06.264	0	OG0005830
evm.TU.Chr01.2016	0.00330388	OG0005851
evm.TU.Chr12.2329	0	OG0005870
evm.TU.Chr07.2736	0	OG0005878
evm.TU.Chr02.2318	0	OG0005882
evm.TU.Chr10.2986	1.6e-08	OG0005922
evm.TU.Chr07.703	0	OG0005927
evm.TU.Chr02.1794	0.00908823	OG0005933
evm.TU.Chr06.2972	0	OG0006011
evm.TU.Chr08.1711	0	OG0006060
evm.TU.Chr03.3286	2e-09	OG0006069
evm.TU.Chr03.553	6.262e-06	OG0006080
evm.TU.Chr04.240	2.9e-08	OG0006200
evm.TU.Chr04.2730	0	OG0006249
evm.TU.Chr02.1581	0	OG0006250
evm.TU.Chr05.1356	0	OG0006259
evm.TU.Chr03.3056	0	OG0006328
evm.TU.Chr09.817	1e-09	OG0006492
evm.TU.Chr02.349	0	OG0006499
evm.TU.Chr01.3558	0.000173441	OG0006539
evm.TU.Chr02.225	0	OG0006844
evm.TU.Chr01.133	0	OG0006855
evm.TU.Chr10.401	0	OG0006869
evm.TU.Chr02.2814	8.3e-08	OG0006942
evm.TU.Chr12.1347	0	OG0007239
evm.TU.Chr07.1451	1.88e-05	OG0007295
evm.TU.Chr08.2768	6.188e-06	OG0007322
evm.TU.Chr11.741	0	OG0007323
evm.TU.Chr03.2767	3e-09	OG0007423
evm.TU.Chr07.2496	2.5134e-05	OG0007444
evm.TU.Chr05.31	1.08e-07	OG0007460
evm.TU.Chr01.315	0	OG0007532
evm.TU.Chr02.2611	0	OG0007575
evm.TU.Chr06.3069	0	OG0007617
evm.TU.Chr06.3421	0	OG0007844
evm.TU.Chr06.1838	0	OG0007953
evm.TU.Chr06.570	0	OG0008034
evm.TU.Chr06.2558	1.732e-06	OG0008130
evm.TU.Chr05.2166	1.7e-08	OG0008153
evm.TU.Chr06.2780	0	OG0008327
evm.TU.Chr12.1437	1e-09	OG0008390
evm.TU.Chr04.1271	0	OG0008392
evm.TU.Chr12.2127	0.000426144	OG0008414
evm.TU.Chr06.1844	0	OG0008430
evm.TU.Chr02.2439	0	OG0008436
evm.TU.Chr10.178	6.7e-07	OG0008517
evm.TU.Chr12.2304	4.629e-06	OG0008530
evm.TU.Chr10.1572	0	OG0008576
evm.TU.Chr11.290	0	OG0008598
evm.TU.Chr03.2806	0	OG0008663
evm.TU.Chr03.3491	3.821e-06	OG0008676
evm.TU.Chr06.336	0	OG0008756
evm.TU.Chr03.2404	0.000246266	OG0008765
evm.TU.Chr10.615	0.00503779	OG0008779
evm.TU.Chr01.110	0	OG0008811
evm.TU.Chr01.2404	5.868e-06	OG0008813
evm.TU.Chr03.2318	0	OG0008833
evm.TU.Chr04.360	0	OG0008836
evm.TU.Chr06.3187	7.5e-08	OG0008843
evm.TU.Chr08.117	0	OG0008866
evm.TU.Chr03.215	0	OG0008914
evm.TU.Chr10.2610	5.5718e-05	OG0008956
evm.TU.Chr05.74	0	OG0009007
evm.TU.Chr08.2050	0.00178976	OG0009012
evm.TU.Chr08.1186	0	OG0009034
evm.TU.Chr03.2714	0	OG0009072
evm.TU.Chr07.2709	5.601e-06	OG0009096
evm.TU.Chr01.29	0	OG0009124
evm.TU.Chr06.150	0	OG0009147
evm.TU.Chr06.2495	0	OG0009150
evm.TU.Chr09.2880	0.00456342	OG0009169
evm.TU.Chr03.2471	0	OG0009177
evm.TU.Chr01.2212	0	OG0009192
evm.TU.Chr04.3276	0.000138396	OG0009199
evm.TU.Chr11.2914	0.00521576	OG0009227
evm.TU.Chr08.1716	0.00503712	OG0009246
evm.TU.Chr01.2812	0	OG0009249
evm.TU.Chr05.2475	6.773e-05	OG0009265
evm.TU.Chr09.1331	0.00147484	OG0009268
evm.TU.Chr06.3552	0	OG0009274
evm.TU.Chr06.87	0	OG0009281
evm.TU.Chr09.373	0.000247893	OG0009442
evm.TU.Chr09.1231	0	OG0009446
evm.TU.Chr08.2523	0.00111016	OG0009453
evm.TU.Chr12.2518	0	OG0009499
evm.TU.Chr11.339	1e-09	OG0010156
evm.TU.Chr06.2297	1.28e-07	OG0010158
evm.TU.Chr12.2055	0	OG0010185
evm.TU.Chr02.3333	0	OG0010261
evm.TU.Chr03.2097	0	OG0010475
evm.TU.Chr10.2533	0	OG0010627
evm.TU.Chr04.2674	4e-08	OG0010781
evm.TU.Chr01.1820	0	OG0010855
evm.TU.Chr04.3041	0	OG0011144
evm.TU.Chr01.1749	0	OG0011272
evm.TU.Chr03.1679	1e-09	OG0011299
evm.TU.Chr03.367	1e-09	OG0011569
evm.TU.Chr11.1193	9.54e-07	OG0011581
evm.TU.Chr01.374	7e-08	OG0011588
evm.TU.Chr09.2931	5.031e-06	OG0011620
evm.TU.Chr09.1635	0.000933541	OG0011714
evm.TU.Chr06.2561	4.78e-07	OG0011732
evm.TU.Chr06.2772	0	OG0011739
evm.TU.Chr10.2055	0.0188183	OG0011773
evm.TU.Chr06.1683	0.00342599	OG0011842
evm.TU.Chr07.1544	0	OG0011849
evm.TU.Chr06.2207	2.3e-08	OG0011883
evm.TU.Chr06.1293	0	OG0011886
evm.TU.Chr11.1436	5.6e-08	OG0011954
evm.TU.Chr04.794	0	OG0011961
evm.TU.Chr05.485	1e-09	OG0011966
evm.TU.Chr02.3186	3.54e-07	OG0011990
evm.TU.Chr02.2702	3.571e-06	OG0012007
evm.TU.Chr01.2150	0.00170569	OG0012025
evm.TU.Chr11.3041	1.2611e-05	OG0012056
evm.TU.Chr02.2555	1.144e-06	OG0012060
evm.TU.Chr06.2019	0	OG0012063
evm.TU.Chr05.638	4.8e-08	OG0012093
evm.TU.Chr03.1738	0.00074836	OG0012095
evm.TU.Chr04.2438	3e-08	OG0012111
evm.TU.Chr01.2095	0	OG0012125
evm.TU.Chr09.1322	1.2458e-05	OG0012222
evm.TU.Chr05.2089	0.0447323	OG0012232
evm.TU.Chr12.1906	4.0184e-05	OG0012245
evm.TU.Chr06.3672	0	OG0012260
evm.TU.Chr12.2921	5.765e-06	OG0012263
evm.TU.Chr03.1840	0.000113714	OG0012269
evm.TU.Chr10.806	0.000455632	OG0012287
evm.TU.Chr03.283	0	OG0012291
evm.TU.Chr06.1448	0.000103834	OG0012300
evm.TU.Chr10.462	0.00280532	OG0012304
evm.TU.Chr03.1892	0.00483244	OG0012338
evm.TU.Chr01.2018	2.2e-08	OG0012384
evm.TU.Chr05.179	0	OG0012429
evm.TU.Chr09.905	8e-08	OG0014442
evm.TU.Chr11.316	1.3303e-05	OG0014887
evm.TU.Chr07.2369	0	OG0014892
evm.TU.Chr01.3510	1e-09	OG0014934
evm.TU.Chr03.2887	0	OG0015004
evm.TU.Chr11.2832	0.000199678	OG0015026
evm.TU.Chr06.1477	0	OG0015079
evm.TU.Chr03.2	0	OG0015083
evm.TU.Chr09.891	0	OG0015140
evm.TU.Chr10.2933	4e-09	OG0015144
evm.TU.Chr08.24	2e-09	OG0015151
evm.TU.Chr08.1726	0	OG0015168
evm.TU.Chr09.427	4.56e-07	OG0015181
evm.TU.Chr11.330	5.0879e-05	OG0015218
evm.TU.Chr08.1670	0.000325826	OG0015228
evm.TU.Chr10.2544	1.59e-07	OG0015285
evm.TU.Chr01.200	0	OG0015292
evm.TU.Chr06.3634	0.0152514	OG0015307
evm.TU.Chr06.329	1.7e-08	OG0015403
evm.TU.Chr04.3191	1.5e-08	OG0015423
evm.TU.Chr03.876	4.738e-06	OG0015425
evm.TU.Chr06.3061	0	OG0015436
evm.TU.Chr11.731	0.0413023	OG0015451
evm.TU.Chr04.1520	1.119e-06	OG0015492
evm.TU.Chr04.3022	0.0165289	OG0015505
evm.TU.Chr07.771	0	OG0015527
evm.TU.Chr01.2975	0	OG0015554
evm.TU.Chr02.870	0.0391302	OG0015555
evm.TU.Chr03.2281	1.568e-06	OG0015556
evm.TU.Chr06.2078	0	OG0015559
evm.TU.Chr01.1127	0	OG0015610
evm.TU.Chr10.2965	0.000218357	OG0017718
evm.TU.Chr01.1962	0	OG0017778
evm.TU.Chr02.871	6e-09	OG0017800
evm.TU.Chr05.631	0	OG0017908
evm.TU.Chr06.1637	0	OG0018028
evm.TU.Chr12.1963	1.43e-07	OG0018105
