# Supplementary material for: High-quality genome of black wolfberry (Lycium ruthenicum Murr.) provides insights into the genetics of anthocyanin biosynthesis regulation
Source: Hortic Res. 2024 Oct 23;12(2):uhae298. doi: 10.1093/hr/uhae298 (PMC11822397; doi:10.1093/hr/uhae298)
Supplement: Web_Material_uhae298 [file web_material_uhae298.zip › 19.Table S4. Structure variation (SV) information between the genome of L. ruthenicum ('Heiguo') and L. barbarum (Ningqi No. 1)-new.xlsx]

## Sheet: Sheet1
L. barbarum chromosome	L. barbarum start	L. barbarum end	Reference	L. ruthenicum	L. ruthenicum chromosome	L. ruthenicum start	L. ruthenicum end	Type	Gene ID
chr01	688319	688319	G	GGCTTTAAGCGCAAATAAAGTTTTTTTTTTTTATTAGCCACGGGTGTCCGAGTCTCTTTGAGCCCCGACTAATCCCGTGGGTGCACAGGCCCTCGGCAAGGAGTTTCCCGCAAGTGCACCACGGTTAATTCAGGGTTTCCCCAGTCCGATGGCCCTCAGAAATTGTTTGCACCCAGTGGATTTCGAACTTGAGACCTTAAAAGGGAGCACCCCAAGGCTCAAGTCAATTGCCACCAGGCCAACCCCTGAGGGTT	Chr01	1665523	1665776	Insertion	evm.TU.Chr01.1
chr01	893768	893768	G	GTGGAAACTAAGACAAATACTATAGATGGAAATAAGCTGACAAATTCCCCTGAAGTGGAAATTAAGACAATTACTACAGATGGGAATAAGCTTACCAATTCTCCTGAAA	Chr01	1869776	1869884	Insertion	evm.TU.Chr01.16
chr01	928048	928048	T	TCCTTATGCATTAAAGATAATCAATTCGGTCTCAAAAACACTGAGGCAGAAAGATGTTGTGACATTGTAATATCTAATATCGTTTG	Chr01	1904044	1904129	Insertion	-
chr01	944916	944916	T	TCCACACTATGGAAGTGTGGGAAAAGGTGGTGGAGATGAGGGTGAGGAGAGGCGTGTCTATCTCAGAGAACCAGTTCGGATTCATGCCGAGGCTCTCAACTATAGAAGCTATTCATCTTGTACGGAGACTGGTGGAGCAATATAGGGAGAGGAAGAGGGACTTGCACATGGTATTCATCGACCTAGAAAAGGCATACGATAAAGTGCCGAGAGAGGTTTTATGGAGATGCTTGGAGGCTAGAGGTGTACCTGTGGCGTACATTAGGGCGATCAAGGACATGTATGATGGGGTCAAGATCAGGGTAAGGACTTTGGGAGGAGACTCAGAGCACTTCCCAGTGGTGATGGGGCTGCATCAGGGATTAGCTCTTAGTCCATTTTTATTCTCCTTGGTGATCG…	Chr01	1929355	1930933	Insertion	evm.TU.Chr01.21
chr01	1041826	1041826	A	AGGTTGACGTCTCCATCTTCCGCCACATTGTTGCTGCCGTCCCTCTTCTCTGCTCATGTTGTTACTTCAATAATTGCAACACTCTCTGGTT	Chr01	2014828	2014918	Insertion	-
chr01	1052781	1052781	A	ACTATGAGCCCGTTTGGATTGGCTTATAAGTTGCTTATAAATTGTTTTTAGCTTTTTTGAGTGTTTGGCTGGCTAGCTTAAAGTCATTTTGTGCTCAAAATAAGCTCAAAAAAATAATTGGGCCCATTTGACTTAGCTTATCTAGAGCAGCTTATAAGCCCCCCCCCCCCCCCAAAAAAAAAGTTAAGACTACCCCAACTTATTTTTTTTTTAGCTTATAAGCATAAGCCCATCCAAACAGGCT	Chr01	2029685	2029928	Insertion	evm.TU.Chr01.31
chr01	1169086	1169086	T	TTGATGAGCCAATTGCTATGGCAAAGTGGATTTTCTTGCTTGCGTTCTGATTC	Chr01	2118056	2118108	Insertion	evm.TU.Chr01.37
chr01	1184319	1184319	A	AGGATTCATTAGTGTTTAATTTTTTTTTTGATGAAGGATTCACAGTATTTAAATTGCTGGAACGGTGTTGTTTTTCTGGGATTTCAGTACATGCCATGTTTGTGTGTTTATATGTATG	Chr01	2133824	2133941	Insertion	-
chr01	1205934	1205934	C	CCTTTTGAGGTAAATCACTGAGATTTTAGTTTTATTAGACATTTTCTTGCACTAATTATGTCCTGTTACTTATTTATTTACTGTGGATTAGGATATTGTGGAGTGTGGACTTTGTTTTACTAGGTGGGGTTGTTCTTGTATTATATGTAGTATTTCATGCCTTATGGGTGCTGTTGAATGTATGCATTTTTTGATTTGGTGATTTTTTTTTTCTGTTTCATGGTTCTAAGAAAAGATTTGAG	Chr01	2156092	2156333	Insertion	evm.TU.Chr01.41
chr01	1306331	1306331	A	AATATATACTAATAACTGGATATTTTAAATATCATATGTGTACATATTTAATGAATTTCCTAATACAAAT	Chr01	2242932	2243001	Insertion	-
chr01	1403897	1403897	C	CAGAATAGGGAATGTTCTTGTTAGCCAACCTTGGTTCCATTTTATCTTTTTCATTCTTGGGAGTTAACAAATCTTCCCAGCTTTTCTGCAATGAAGCTCCAGCCTGAGTTGAAAGATAACTCAGGAATTATCAACACCGATCTCCTTCTGCCTTTCAGATTAATGATGCTAATGTATCTGCCAAACTTGTTGAAATTCCTTGCACAATAAGTTTCAGAGAAACTTCTCAAAAAAAATAAGTTTCAGAGGAACTCTCTCCTCTTCCACCTTCTCACCTATCTTCCTTTTGATAAAGAAGCTTTTTTCAATCTTTGGATCATCGTCCTTCTAGTAAACTGAGTTCTTGTGATGGAGCTCCTACTCCTTTCAGTCCATTCGTACCAACACTCCCCCGCGCAT…	Chr01	2328507	2328995	Insertion	evm.TU.Chr01.58
chr01	1463732	1463732	G	GCAGAAAATGCCACGAAATTAAGGCAGGTTTGAAAAGGTATCTATGTAACATAATGACTCGATATAGAGAGTCCAACCAGACTCGATAAATCAAACAAACACGTAAAAAGTTAGATCATAAACAC	Chr01	2419117	2419241	Insertion	-
chr01	1555699	1556657	-	-	Chr03	1865214	1866180	Translocation	-
chr01	1555699	1556657	-	-	Chr03	1866180	1865214	Translocation	-
chr01	1559756	1559756	T	TTCTTAGAGCCCGTTTGGATTGGCTTATAAGTTGCTTATTAGTTGCTTATAAGCTGTTTTCAGCTTTTTTAAGTGTTTGGCTGGCCAACTTAAAGTCATTTTGTGCTTAAAATAAGCTCAGAAAAGTAATTGGGTCCATTTGACTTAGCTTATCTAAAGTAGCTTATAAGCTGAAAACAACTTATAAGCCAAAAAAAATAAGATAGACTACCCAACTTATTTTTTTTTAGCTTATAAGCTGTTTGCAGCTTATAGGCCTAAGCCCATCCAAACAGGC	Chr01	2504709	2504985	Insertion	-
chr01	1589434	1589434	T	TATAAAGCCCGTTTGGATTGGCGTATAAGTTGCTTATAAGCTGTTTTCAGCTTTTTTGAGTGTTTGGCTGACTAGCTTAAAGTCATTTTGTGCTTAAAATAAGCTCAAAAAAATAATTAGGCCCATTTTACTTAGCTTATCTAAAGCCGCTTATAAGCTGAAAACAGCTTATAAGCCAAAAAATATAAGTTAGACTACCCCAACTTATTTTTTTTAGCTTATAAGCTGTTTGTAGCTTATAGGCATAAGCCCATCCAAACAGGCTC	Chr01	2540786	2541051	Insertion	evm.TU.Chr01.74
chr01	1622233	1622233	T	TATGCTTTTATTGAGCCGAGGGTCTTTGGGAAACAACCGACCTACCAGGTCTGCATACACTCTACCCTCCTCAGACCCCACGATGTGGGATTTCACTGGGTTGTTGTTG	Chr01	2569111	2569219	Insertion	evm.TU.Chr01.76
chr01	1622496	1622496	A	ATAAGCCAAAAAAAAAAAGTTCGAGCCTATTTGGATGGGCTTATGGCTATAAGCTGCAAATAGCTTATAAGCTAAAAAAAAATAAGTTGGGTAGTCTAACTTATTTTTTTTGGCTTATAAACTGTTTCAGCTTATAAGTTGTTTTAGATACACTAAATCAAATGGGTCAAATTATTTTTTTGAGCTTGTTTTAAGCACAAAAGGACTTTAAGCTGGCCAGCCAAACACTCAAAAAAGCTGAAAACAACTTATAAGCAACTTATAAGTCAATCCAAACGGGTTCTTAGACTATTCAACT	Chr01	2569474	2569771	Insertion	evm.TU.Chr01.76
chr01	1625794	1627053	-	-	Chr11	52877555	52878817	Translocation	-
chr01	1625794	1627053	-	-	Chr11	52878817	52877555	Translocation	-
chr01	1626426	1626857	-	-	Chr03	82765666	82766097	Duplication	-
chr01	1626426	1626857	-	-	Chr03	82766097	82765666	Duplication	-
chr01	1647022	1647022	A	AGCTTTCATTATATACAACAACAACAACAACAACAACCCAGTGAAATCCCACATCGTGGGGTCTGGGGAGGGTAGAATGTACGCAGACCTTACTCCTACCAAGGTAGGATGGCTGTTTCCGAGAGACCCTCGGCTCAAATGAAGCATAAAAAGGGAGTCAGATAG	Chr01	2596364	2596528	Insertion	evm.TU.Chr01.79
chr01	1649068	1649068	C	CAGCTTATAAGCCAAAAAGAAATAAGTTGGGCTACCCCAACTTATTTTTTTTT	Chr01	2598482	2598534	Insertion	evm.TU.Chr01.79
chr01	1661780	1661780	A	AATGAGGCAGCTTTGAGAGTTAGATTTCAAAGTAGTTCTAAACTTGGGGTGTTGACAGGTGGATCAGGCCACCACCCC	Chr01	2628043	2628120	Insertion	-
chr01	1671474	1671474	T	TCTATACTTTGGTTTGCACAGATCTGTTGATTGCAACACTGTGTAGCTATGTTGCTCGGACTATCCAAAACTGTTGTTGCACCCGTGTCGGATCCTCCAAAAGTGCACTGCTTTTGAAGGATCCGACATGCACC	Chr01	2637086	2637219	Insertion	evm.TU.Chr01.80
chr01	1722503	1722503	T	TATAGAGCATGTTTGGATGGGCTTATGCCTATAAGCTGTTTGCAACTTATAAGCTAAAAAAAAAAAAGCTGCTTTAGATAAGCTAAGTCAAATAGGCCCAATTATTTTCTTGAGCTTATTTTAAGCACAAAATGACTTTAAGCTGGCCAGCCAAACACTCAAAAAAGCTGAAAACAGCTTATAAGCAACTTATTAAGCCAATCCAAACGGGCTC	Chr01	2686295	2686508	Insertion	evm.TU.Chr01.84
chr01	1732346	1732346	T	TGGTCCCTCATGGGTTGGCCTGGTGGTAATTGGCTTGAGCCTTGGGGTTTGCTCCCTTTCAAGGTCTCAAGTTCGAAACCCACTGGGTGCAAACAATTTCTGAGGGCCATCGGACTGGGGTAAAACCCTGAATTACCCGTGGTGCACTTGCGGGAAACTCCTTGCCAAGGGCCTGTGCACCCCCGGGATTAGTCGGGGCTCAAAGAGACCCGGACACCCGATGCTTAATCAAAAAAAAAAAAA	Chr01	2698049	2698291	Insertion	evm.TU.Chr01.85
chr01	1825546	1825546	A	AATGGAGAGTGGACTCTTTTTGGATGTTGTAATCAGCGAGGGTCCGGCCATCTTCCAACTGCTTGCCGGCGAAGATCAGCCTCTGCTGGTCCGGGGGGATGCCTTCCTTGTCCTGGATCTTGGCTTTGACATTGTCGATGGTGTCAGAACTTTCAACCTCAAGAGTGATTGTCTTGCCAGTCAATGTCTTAACAAAAATTTGCATCCCACCACGAAGACGGAGA	Chr01	2804924	2805147	Insertion	-
chr01	1850149	1850149	T	TATGTTGCTCGGACTCAAAAATGATGCCGCACTTGTGTGGGGTCCTAAAAACACATTACTTTTGTAGGATCCAACATGCAACCCTCGGCATCTTTGAATAGTTTGAGCAACATAGAGTTTAAGGCACCAAACTCTCATAGATAAAAATTGCACGCGGACGAAGA	Chr01	2834562	2834725	Insertion	evm.TU.Chr01.95
chr01	1930809	1930809	T	TTTAGAGCCCGTTTGGATTGACTTACAAGTTGCTTATAAGCTGTTTTCAGCTTTTTTGAGTAATTGATTGACCAGCTTAAAGTTATTTTTTACTTAAAATAAGCTCAAAAAAATAATTGGGCTGCCAATTTTTTTTTTTTTTTAGCTTATAAGCTGCTTAAAATAGGTCCATCCAAACAGGCTC	Chr01	2909349	2909532	Insertion	evm.TU.Chr01.103
chr01	1956423	1956423	G	GATAAACATATATAACAACAACAACAACCCAGTGAAAATCTCACAACGTGGGGTCTGAGGAGGGTAGAGTGTACGCAGACCTTACTCCTACTAAGGTAGGATGACTGTTTCCGAAAAACCCTCGGCTCAATGAAAAAAAAGCATAAAAAGAGGTCAGATATAATATGAT	Chr01	2930910	2931078	Insertion	evm.TU.Chr01.106
chr01	1975098	1975098	A	AAAGAGGAGCGAGCCAGAGTCAGAAAAACGGTTTTCAAAATTAGCATAGACCAT	Chr01	2954079	2954132	Insertion	evm.TU.Chr01.107
chr01	2096971	2096971	A	ACTTCAAATACTAGTTTTTTCCATTTTTTCAGCTCAACTTCAAATACTAGGTTTTTTTTTTTTTTTTGGGTAAATTAATAAAATTTCATTAGTAAAGCATCAAGAAGATGCAAGGTTACAGATGGGTAAAAAGCTGGCAGACTTGGCAAAAACCTGTAGAAC	Chr01	3043424	3043585	Insertion	evm.TU.Chr01.111
chr01	2100131	2100131	T	TTGAAAACATTAGACAAGCAATTATTCGACTCCAATCGGAAGAGTAATTTTCCAAAAGCTATATTTGCAAAAACTTCAAAATCAGGCCAAAATTTAAATGATGATCTTAAAACAGGAATAGTCTAACAGCGAACGCAAATTCATCACTTAGATCAATACTTTAAAATAAGGCTAAAATTTACATGATAATCTTAAAACAGGAATGTTTAAGTGATTAC	Chr01	3046704	3046921	Insertion	evm.TU.Chr01.111
chr01	2132859	2132859	G	GATTTCGATTCGATTTCGAACTACTATTCGTGTATGCTGATGTTATAAACTCATGGAAGTTCTTTGGTAT	Chr01	3060783	3060852	Insertion	evm.TU.Chr01.112
chr01	2183057	2183660	-	-	Chr05	137548208	137548806	Duplication	-
chr01	2183057	2183660	-	-	Chr05	137548806	137548208	Duplication	-
chr01	2541902	2541902	C	CAACTTGCAGTATTTAAACGACAAATTTCGTCGTATACTCTAGGTCCACCAATCATATACATTACATACATACTCCTCAAGCAT	Chr01	3375034	3375117	Insertion	-
chr01	2640875	2640875	G	GTCAAAAGGGCAATACAATAGTCAACAGTACATGTAAATTTTAGGGTAGTAATTATATGTGATTTAAA	Chr01	3453322	3453389	Insertion	evm.TU.Chr01.131
chr01	2757691	2757691	A	ATACAGGTGCTATGGCATTGTATTTATAGACATTAGAGAATCTTCGCCTTAGGCTTTCATCTTTCCTAGAAAGAAGTTTGTTTGTTAAAACCATCCCCTTTAAGGATTTTTCTCTTTTGCCCGTCAAAGAAACTAAAGCTTTGATTCTTT	Chr01	3569170	3569319	Insertion	evm.TU.Chr01.140
chr01	2794730	2794730	T	TTTAGAATACATGATGTTGCCGAGGGTCTTTCGGAAACAGCCGCCCTACCTTGCAAGGTGGGGGTTAGGTCTGCGTACACTCTACCCTCCCCAGACCCCACACGGTGGGATTATACTGGGCTTCTTGTTGTTGTTGTTGTTG	Chr01	3608513	3608654	Insertion	evm.TU.Chr01.143
chr01	2911991	2911991	A	AAAAAAAAAAGGAAGGAAGCTAAGAGTAGTGTTTTAGCTCGTTTACAACTCCCGATAATAGAAGCGGAATTTAAATTTCGAGTTTATGAGTTTGAATACTAAAAAAGTTATTGATGTTCTAAACAAATTATTAATATTATTGGCATTTCCC	Chr01	3732440	3732590	Insertion	-
chr01	2971328	2971328	G	GATATATGAGGTTACTCACCATTGGAACTTAATTAACAAATAGAACAACAAAATTAAGAGAT	Chr01	3778958	3779019	Insertion	-
chr01	3228118	3228118	T	TATATATATATATATATATATATATATATATATATATATATATATATATAA	Chr01	3951739	3951789	Insertion	evm.TU.Chr01.159
chr01	3619034	3619034	A	AATTTTAGGGGTTAATAGCAGTTTTGGTCCCTCAATTATTGATAAGTTTTAATTTTGGTCCTTCTGATAACCGACTAAGC	Chr01	4273638	4273717	Insertion	evm.TU.Chr01.173
chr01	3668905	3668905	T	TTGTATATTACGAGTTTAAGCTGGAATCACAACAGATTTAAAAAATCTTACTTAAGTGATACTCCCTTTGCTCGAATTTATGTGATACATTTTTCTTTTTAGTCTGTTACA	Chr01	4330568	4330678	Insertion	-
chr01	3779080	3784073	-	-	Chr12	103437000	103441993	Translocation	-
chr01	3779080	3784073	-	-	Chr12	103441993	103437000	Translocation	-
chr01	3779331	3784285	-	-	Chr12	1096412	1101349	Duplication	-
chr01	3779331	3784285	-	-	Chr12	1101349	1096412	Duplication	-
chr01	3803986	3805756	-	-	Chr09	32162776	32164545	Translocation	-
chr01	3803986	3805756	-	-	Chr09	32164545	32162776	Translocation	-
chr01	3817368	3817368	A	AAGAGGAATTCACATGGATTTAGGAAGGGCCTGCTGTATTTGTGTCCAAGCTAAAGTTTTTTGAAAAACGAATATCTTTGGTCACTTTCATTGTCAAATAGCTTCCTTGTTCGTAGACAAAGCGGATTCGGAATTGTCTTTCATTCCAAGGCATAACTTGTATCCATGCGCTTCATATTCGCCCGGAGTTCGCTCCCAATCTTTTTCTGTCCGTGAAGATCGCACCAGAGCGCCTTCTACTTCTAATAGGCCATGAACTAGATCAGAATCATTCTCAACGAGTCCATAAGAAGTGATATGAATCTATCTGATTCAGAAGGGAAGAACTTGCATCAGTATCTCAATTTCAATTCAGAACATCCTGAATAATCGACTCATTTGCCAAGCAGAGTCTCACAA…	Chr01	4541563	4541999	Insertion	evm.TU.Chr01.183
chr01	3893166	3893166	G	GGACTCAGTTATTGACTTTGACATCATAGCTCCTAGTGGCAAATGATATCAGGAACCTATGTTTCACA	Chr01	4610316	4610383	Insertion	-
chr01	3897469	3897469	G	GAAATTAGTTAATCATGTAATTATTCCATCTTCTATCCTGCATAAAATAATACATACTACATAGATTCCCTCATAACTTATACAT	Chr01	4614670	4614754	Insertion	evm.TU.Chr01.189
chr01	3961323	3961323	C	CTTGCTTTTTTTTCCGCCCGTATCTGACCTTTCTTATGCTTTCTCTTGAGCCGAGGGTCTTCCGGAAACAGCCTCCCTACCTAAGGTGGGGGTAAGGTCTGCGTACACTCTACCCTCCCCAGACCCCACGTTGTGGGATTAACTGGGTATGTTGTTGTTGTTGTTG	Chr01	4688346	4688511	Insertion	evm.TU.Chr01.196
chr01	3965042	3965042	C	CATTACTTTTTTTAGTAAGCTTATTTTCCTTTTGAGTAAGGCAGAACCCGT	Chr01	4692008	4692058	Insertion	evm.TU.Chr01.196
chr01	3967861	3968461	-	-	Chr01	4693389	4693998	Invertion	-
chr01	3967861	3968461	-	-	Chr01	4693998	4693389	Invertion	-
chr01	4112091	4126436	-	-	Chr04	11910901	11925283	Translocation	evm.TU.Chr04.598
chr01	4112091	4126436	-	-	Chr04	11925283	11910901	Translocation	evm.TU.Chr04.598
chr01	4126109	4126109	G	GAACCGTTGCAATAGGATTTTCCAAATAATTGCACAGGATTTTTGTACCAAAAAAAGGTCGTTGCAATAGACAAA	Chr04	11911228	11911302	Insertion	-
chr01	4126109	4126109	G	GAACCGTTGCAATAGGATTTTCCAAATAATTGCACAGGATTTTTGTACCAAAAAAAGGCCGTTGCAATAGACAAA	Chr01	75524556	75524630	Insertion	-
chr01	4114905	4125677	-	-	Chr01	109300150	109310879	Duplication	evm.TU.Chr01.1276; evm.TU.Chr01.1277
chr01	4114905	4125677	-	-	Chr01	109310879	109300150	Duplication	evm.TU.Chr01.1276; evm.TU.Chr01.1277
chr01	4320057	4320057	c	CCTATACTCCCCCGCTAAGTCAACCGCCCACTTACACTAACTATACTCTCCCACAAAGTCAACCACCCACTTACACTAG	Chr11	84554838	84554916	Insertion	-
chr01	4379192	4379192	T	TTTTTCTTGTCTTGAGAAATGCATTGTTCGAGTTGGATTTGAACTGCGACTTGAGCTTAATGAGTTTTTATTTATATCGTCAAGCAGTTTC	Chr01	5021648	5021738	Insertion	-
chr01	4437319	4437319	G	GTTAAAGTTAACACTTCTACTAAAAAAAAGGGCAGCCCGGTGCACTAAGCTCCCGCTATGCACGGGGTCCGGGGAAGGGCCGGACCACAAGGTCTAATTGTACGCAGCC	Chr01	5075111	5075219	Insertion	evm.TU.Chr01.217
chr01	4445724	4445724	T	TCTATAATGTCCATTCACCAAAAAATAAGTGAGAACACCGCCTATTTTCCTGAAAA	Chr01	5083470	5083525	Insertion	-
chr01	4510596	4510596	G	GCTTACAAAACTAATGACAGGCTCATCTAAAGGCTTACAAAACTAATGACTGGCTCATCTAAAGT	Chr01	5134415	5134479	Insertion	evm.TU.Chr01.219
chr01	4512158	4512158	G	GTGTGTGTGTGTGTGTCTCTCTCTCTCTCTCTCTCTCTCTCTCTCTCTCTCTCTCTATATATATATATATATATATATATATATATATATATA	Chr01	5136043	5136135	Insertion	evm.TU.Chr01.219
chr01	4522955	4522955	C	CTAAAAGTAATTCAACAACAACAACAACAACCACCCAGTGAAATCCCACATTGTGGGGTCTGAGGAGGGTAGAGTGTACACAAACCTTACTCCTACCAAGGTAGGACGGCTGTTTCCGAAAGACCCTCGGCTCAATAAAAGCATAAAAAGAAGTCAGATAAGGTTAAGAGAATCAAAGCGATATGAAATGAAATGAAATAATGTAAGCGACACAGATAACACAGGATAATCAAAGTACAGGAAATAACAGATAATAGCAGAAATCTGAGCAGAAGAAATTATATTACGTTAATGCGACTACTAATAAGAACGGAAAACGAGACTATCTACTAGCCTTCTACCCTAATTTGGGTCCTCCAAACCTTCCTATCTAAGGTCATGTCCTCGGTAAGTTATAGT…	Chr01	5147032	5147536	Insertion	evm.TU.Chr01.219
chr01	4570337	4570337	C	CTAGGAGCCCGTTTGGATTGGCTTATAAGTTGGTTTATAAGCTGTTTTCAGCTTTTTTGAGTGTTTGGCTGGCCAGCTTAAAGTCATTTTATGCTTAAAATAAGCTCAAAAAAATAATTGGACCCATTTGACTTAGTTTATCTAAAGCAGCTTATAAGCTAAAAACAGCTTATAAGCCAAAAAAAATAAGTTGGACTACCCCAACTTATTTTTTTCAGCTTATAAGCTGCAAACAGCTTTAAGCTGTAAGCCAATCCAAACGGGCAG	Chr01	5175749	5176015	Insertion	evm.TU.Chr01.222
chr01	4578786	4578786	T	TTTTTATTTTTTTTATTAGCCACGGATGTCCGAGTCTCTTTGAGCCCCGACTAATCCCGTGGGTGCACAGGCCCTCGGCAAGGAGTTTCCCGCAAGTGCACCTCGGTTAATTCAGGGTTTCCCCAGTCCGATGGCCCTCAGAAATTGTTTGCACCCAGCGGGTTTCGAACTTGAGACCTTGAAGGGGAGCACCCCAAGGCTCAAGGCTCAAACACTTAATTTTCAAACACTTACTTC	Chr01	5184414	5184650	Insertion	evm.TU.Chr01.224
chr01	4609925	4609925	G	GTTGGAGAACTAGACACATCTTTATGATATGGTTTGGGAGGTTATTTTCAAAGCATAACTAGAATGCCCGAGGTTATTTTTGTCCATGTTGAAGCCGAAAAGGTGCTGAGTTCCTGTGGTTTTCAA	Chr01	5210364	5210489	Insertion	evm.TU.Chr01.225
chr01	4703549	4703549	T	TGGAATGAGCTATGTTACTCGGACTCTTCAAAAAGGGACACGGGTGCATGTCGGATCCTCCAAAAATAGTGTATTTTTTAAGGATCCGACACGGCTGCGGCATCATTTTTGGAGAGTCCGAGCAACATAG	Chr01	5287190	5287319	Insertion	-
chr01	4708358	4708358	C	CTACAAACTACATGTAAGTGCTTCCACAAAATGCTCTCATAATCTAGGCATATTCTTGTAGCTATATTATTAGAATTTTGAATTATTTTTGCTGAATCCCCGCACCCGTATCCGTACCCACGAATCTTAAAATTTAGATCATGCCGAGTCCGACCTCTAGATCCATACCCGTATCCGACACCCGCACCCGAGTCCGAGCAACATAGCTCACCAG	Chr01	5292173	5292386	Insertion	evm.TU.Chr01.232
chr01	4746774	4746774	c	CACACACACACACACACACACACACACACACACACACATATATATATATATAT	Chr01	5360321	5360373	Insertion	-
chr01	4765171	4765171	C	CTTGAACCTAGTTACATGAACTATAATTAAACACATATAAGACTCACATATACATAGCTACTATACCGATCG	Chr01	5382155	5382226	Insertion	evm.TU.Chr01.239
chr01	4814411	4814411	C	CCCCTCTTCCTCTTTTTTTTTTTTTTTGATTAGCCACGGGTGTCCGAGTCTCTTTGAGCCCCGACTAATCCCGTGGGTGCACAGGCCCTCGGCAAGGAGTTTCCCGCAAGTGCACCACGGTTAATTCAGGGTTTCCCCAGTTCGATGGCCCTCAGAAATTGTTTGCACCCAGTGGGTTTCGAACTTGAGACCTTGAAAGGGAGCACCCCAAGGCTCAAGTCAATTGCCACCAGGCCAACCCCTGAGGGTT	Chr01	5432824	5433073	Insertion	-
chr01	4854262	4854728	-	-	Chr08	135997926	135998392	Duplication	evm.TU.Chr08.1306
chr01	4854262	4854728	-	-	Chr08	135998392	135997926	Duplication	evm.TU.Chr08.1306
chr01	4945830	4946328	-	-	Chr03	58402245	58402743	Translocation	-
chr01	4945830	4946328	-	-	Chr03	58402743	58402245	Translocation	-
chr01	4950699	4956687	-	-	Chr03	58391976	58397964	Translocation	-
chr01	4950699	4953563	-	-	Chr03	58397964	58395101	Translocation	-
chr01	4956285	4956687	-	-	Chr03	58392378	58391976	Translocation	-
chr01	5028777	5028777	A	ACTCTACAACAACAACAACCCAGTGAAATCCCACAACGTGGGGTCTGGGGAGGGTAGAGTGTACGCAGACCTTACTCCTACTAAGGTAGGACGGCTGTTTCCGAGAGACCCTCGGC	Chr01	5563253	5563368	Insertion	evm.TU.Chr01.248
chr01	5033205	5033205	G	GTTTTCCTCCATACCAAGGGGAGCCTTGGCGTAACTGGTAAAAGTTGCTGCCATGTGACCAGGAGGTCACGGGTTCGAGCCGTGGAAACAGCCTCTTGCAGAAATGTAAGATAAGGCTGCGTACAATTAGACCCTTGTGGTCCGGCCCTTCTCCGGACCCCGCGCATAGCGGGAGCTTAGCGCACCGGGCTGCCCTTTTTTT	Chr01	5567792	5567993	Insertion	evm.TU.Chr01.248
chr01	5033475	5033475	G	GCTTTTGCATGAAAAAAGTCAGCTTTGATGACTTTTGCATGAAAAAATGAACATAAA	Chr01	5568263	5568319	Insertion	evm.TU.Chr01.248
chr01	5065223	5065223	T	TCTAGAGCCCGTTTGGATTGGCTTATAAGTTGCTTATAAGCTGTTTTCAGCTTTTTTGAGTGTTTGACTGGCCAGCTTAAAGTCATTTTGTGCTTAAAATAAGCTCAAAAAAAATAATTGGGCCCATTTGACTTAGTTTATCTAAAGCAGCTTATAAGCTGAAAACAACTTATAAGCCAAAAAAAATAAATTAGACTACCTCAACTTATTTTTTTTAGCTTATAAGCTGCAAACAGCTTATAGGCATAAGCCCATCCAAACAGGCTC	Chr01	5605834	5606100	Insertion	evm.TU.Chr01.249
chr01	5177035	5177732	-	-	Chr01	5723135	5723834	Invertion	-
chr01	5177035	5177732	-	-	Chr01	5723834	5723135	Invertion	-
chr01	5342225	5342225	T	TTTCGATCAATCTTTATTAAAAAGGGCAGCCCGATGCACTAAGCTCCCGCTATGCGCGGGGTCCGGGGAAGGGCCGGACCACAAGGGTCTATTGTACGCAGCCTTACCTTGCATTTCTGCAAGAGGCTGTTTCCACAACTCGAACTCGTAACCTCCTGGTCACATGGTAGCAACTTTACCAGTTACGCCAAGGTTCCCC	Chr01	5874505	5874703	Insertion	-
chr01	5355609	5355609	T	TTGTCACACCCCAGTCCTAATAGGGTATGATGGGCACCCGACCCTTCACTTAGAGTCGAGCGAACCCGCTGGTTCTCATTATATTCATAATCTCACTGGACTCTTAAATCACGAAATAAAATGCATAATGAAAGCTTTTAAAAAAACATTATTTTCGTCTTTCTCAAATCAAGTAAAATCTGTAATCATATGAAGTTTGTAACATAATGCAAAATGGTACACCGGCTTGCAAGACTGACATGTTATATACGTGACCTTGTCTGCAAAGTCTCTAACATAAATCAATATACCATAACATAGATACTCTGACTCAGCAACACTTCGGAAAGAAATGGAGCTTGTCAATCCAGCTGGAACATCTTTTAGCAATATTCTCTACTCATCTGTACACACCTGCGT…	Chr01	5903878	5906632	Insertion	-
chr01	5562634	5563218	-	-	Chr04	54118915	54119499	Duplication	-
chr01	5562634	5563218	-	-	Chr04	54119499	54118915	Duplication	-
chr01	5562634	5564018	-	-	Chr01	50409206	50410590	Translocation	-
chr01	5562634	5564018	-	-	Chr01	50410590	50409206	Translocation	-
chr01	5562772	5564018	-	-	Chr06	111111596	111112842	Duplication	-
chr01	5562772	5564018	-	-	Chr06	111112842	111111596	Duplication	-
chr01	5703071	5707912	-	-	Chr05	12692658	12697455	Translocation	-
chr01	5703071	5707912	-	-	Chr05	12697455	12692658	Translocation	-
chr01	5807945	5809896	-	-	Chr04	147314350	147316301	Duplication	-
chr01	5807945	5809896	-	-	Chr04	147316301	147314350	Duplication	-
chr01	5858247	5859694	-	-	Chr09	17331814	17333233	Translocation	-
chr01	5858247	5859694	-	-	Chr09	17333233	17331814	Translocation	-
chr01	5998719	5998719	C	CCAAGTCGTCAGTGGCGGAGCCAGGATTTTCACTAAGGGGGTTTAAAAATATAAAAGAGTAAGAAATGAGGAAGCCAAGGGGGTTCGGTATCTATTATTTATACATAAAAAATAATTTTAACCTTGTGTATACATGGTAATTTTTTGCCGAAGGGGGTTCGAGTGAACACCCTGACCACCACTTGACTCCACCCCTG	Chr01	6602290	6602486	Insertion	evm.TU.Chr01.293
chr01	6090358	6091408	-	-	Chr08	173118912	173119973	Translocation	-
chr01	6090358	6091408	-	-	Chr08	173119973	173118912	Translocation	-
chr01	6331238	6332016	-	-	Chr11	158873307	158874086	Translocation	-
chr01	6331238	6332016	-	-	Chr11	158874086	158873307	Translocation	-
chr01	6513435	6514141	-	-	Chr08	33694548	33695254	Duplication	-
chr01	6513435	6514141	-	-	Chr08	33695254	33694548	Duplication	-
chr01	6603998	6603998	T	TAGTGTGTCAATTGGATCCATGAGTTTTAATTATTTAACATCCGTTTCTGACAGTGTGTGAAATGGCCTTTGAACTGCCTGTGCTTATCTG	Chr01	7215409	7215499	Insertion	evm.TU.Chr01.313
chr01	6814055	6814055	G	GATCAATTGTACCACCAAGTTAATTTCTAACATATCTGTCAGAATGTCATCGACACTACTCCATAACCAATAA	Chr01	7355668	7355740	Insertion	evm.TU.Chr01.318
chr01	6849325	6849325	G	GGCCTGTGCACCCCCGGGATTAGTCGGGGCTCAAAGAGACCCGGACACCCGGTGCTTAATCAAAAAAAAAAA	Chr01	7411939	7412010	Insertion	-
chr01	7013709	7013709	C	CAACAATAACAACATACCCAGTTAATCCCACAACGGGGGGTCTGGGGAGGGTAGAGTGTACGCAGACCTTACCCCCACCTTAGGTAAGGAGGTTGTTTCCGGAAGACCCTCGGCTTACACTGTATATAT	Chr01	7608845	7608973	Insertion	evm.TU.Chr01.331
chr01	7107913	7108703	-	-	Chr06	67347715	67348503	Translocation	-
chr01	7107913	7108703	-	-	Chr06	67348503	67347715	Translocation	-
chr01	7478745	7478745	c	CTATGAGAATTTTTTTTTAATAAAACCAAGAAGATTAAAAAGCTCATGGAAGAAAGAATTTGAAGTAACATACAAAGTT	Chr01	7758579	7758657	Insertion	-
chr01	7480185	7480185	T	TTTCCCCCTATCCCCCCCCCCCCCCCTTCTATTTATTTCGTTGTTAACTATTCTTGTTTGG	Chr01	7760098	7760158	Insertion	-
chr01	7496079	7496079	C	CTAAATCGTGCATTTTTCTATTAGCTTCTCTTCTGTTTCTGTCTTGTAATTTAGATTTTATTAGAAAAGCACCAGAAGGAGGAGTTGAACTTTATACAATTTCAAAAACCA	Chr01	7770035	7770145	Insertion	evm.TU.Chr01.338
chr01	7829547	7830192	-	-	Chr04	183062348	183062992	Duplication	-
chr01	7829547	7830192	-	-	Chr04	183062992	183062348	Duplication	-
chr01	8029356	8030565	-	-	Chr11	82222769	82223979	Translocation	-
chr01	8029356	8030565	-	-	Chr11	82223979	82222769	Translocation	-
chr01	8078896	8079796	-	-	Chr05	152098762	152099664	Translocation	-
chr01	8078896	8079796	-	-	Chr05	152099664	152098762	Translocation	-
chr01	8084900	8085800	-	-	Chr05	152093180	152094082	Translocation	-
chr01	8084900	8085800	-	-	Chr05	152094082	152093180	Translocation	-
chr01	8222008	8222526	-	-	Chr07	173103543	173104059	Translocation	-
chr01	8222008	8222526	-	-	Chr07	173104059	173103543	Translocation	-
chr01	8478220	8481278	-	-	Chr08	103239165	103242104	Duplication	-
chr01	8478220	8479775	-	-	Chr08	103242104	103240542	Duplication	-
chr01	8480855	8481278	-	-	Chr08	103239591	103239165	Duplication	-
chr01	8518082	8518082	C	CCCTGTGGACACAGTTGACAGGGGCGAACGTATGCCCAATGTAATGGTGCTCCAGCACCCGTTAAATTCGACGCAGTCTATATATAGTTATATAAAAGATATATGAAAATTAGGTGGAAATACTCGAAAAGCACTCTAGAAATAAAAACATAGCTGAGTACTTTGTTTTTCAGGTGGAACTTCAAATATTTGGATGACCAGGGAACTTGGGTTCGAATCTCTACTCAGGATTTTATTTTATTAAATTTAATGAGGCACCCATGACTCTTAAATCCTAGGTCCGCCACTG	Chr01	8719554	8719842	Insertion	evm.TU.Chr01.363
chr01	8701386	8701944	-	-	Chr09	158435720	158436276	Translocation	-
chr01	8701386	8701944	-	-	Chr09	158436276	158435720	Translocation	-
chr01	8734913	8738327	-	-	Chr09	62553192	62556571	Translocation	-
chr01	8734913	8738327	-	-	Chr09	62556571	62553192	Translocation	-
chr01	8798326	8798326	T	TGAAAAGTTTTGAGGTTTTTTTTTTTTTTTTGATTAAGCACCAGGTGTCCGGGTCTCTTTGAGCCCCGACTAATCCCGGGGGTGCACAGGCCCTCGGCAAGGAGTTTCCCGCAAGTG	Chr01	9081172	9081288	Insertion	evm.TU.Chr01.375
chr01	8985797	8985797	C	CAATCACATAAAGTCACGGGTTCAAGCCGTGGAAACAGCCTCTTGCAGAAATGCAAGGTAAGGCTGCGTACAATAGATCATTGTGGTTCGGCCCTTCCCCGGACCCCGCACTAGCGGGAGCTTAGTGCACCGGGCTGCCTTTTTTTTTT	Chr01	9186707	9186855	Insertion	evm.TU.Chr01.377
chr01	9070126	9070126	A	ATTAAAGACCAACAATATGAGGGGCATAATTTAAAGACGGCAAATATGAGGGGCAAAAT	Chr01	9271085	9271143	Insertion	evm.TU.Chr01.381
chr01	9071649	9071649	A	ATACTAACTGCTTATATTAATGTTCTTAAGGATCTTGTAAACCCTGATAATGATAACATTCACCCATATATAATACACTTCAAGATCCTGTGGTC	Chr01	9272697	9272791	Insertion	evm.TU.Chr01.381
chr01	9210254	9210254	G	GTTTATTAAAAATAAATTTTAAATTATTTTAAATATACAATCCTCATGAGGTTGA	Chr01	9314183	9314237	Insertion	-
chr01	9214975	9218394	-	-	Chr01	57313948	57317300	Translocation	evm.TU.Chr01.915
chr01	9214975	9218394	-	-	Chr01	57317300	57313948	Translocation	evm.TU.Chr01.915
chr01	9291702	9291702	A	ACTATGAGCCTGTTTGGATGGGCTTATGCCTTTAAGCTGAAAACAGCTTATAAGTCAAAAAAAATAAGTTGGGATAGTCCAACTTATTTTTTTGACTTATAAATTGTTTTCAGCTTATAAGTTGCTTTAGATAAGCTAAGTCAAATGAACTCAATTATTTTTTTGAGTTTATTTTAAATACAAAATGACTTTAAGCTGGTCAGCCAAACACTCAAAAAAACTAAAAACAGCTTATAAGTCAACTTATAAGCCAATCCAAACGGGCT	Chr01	9378807	9379072	Insertion	-
chr01	9466950	9467691	-	-	Chr09	64884340	64885103	Translocation	-
chr01	9466950	9467691	-	-	Chr09	64885103	64884340	Translocation	-
chr01	9593962	9593962	T	TTAAGTTATTTGTGACAGTTCTTGAGCCGAGGGTCTTTCGGAAACAGCCGTCCTACCTTAGTAGGAGTAAGGTCTGCGTACACTCTACCCTCCCCAGACCCCACGATGTGGGATTTCACTGGGTTGTTGTTGTTGTTGTTG	Chr01	9761475	9761615	Insertion	evm.TU.Chr01.401
chr01	9893147	9893147	G	GTATGTTGTTTTTGTTGATGTCAAAGTTCTTTCTCTTTGAATTTCCCTCATAGAGGAAGTCCTAACTACGTAATCAA	Chr01	10157398	10157474	Insertion	-
chr01	9898353	9898353	A	AGAAGGATGGAGTGTTTCCATTGAAGAGGGTGTGTAGATGGGACTTATCTGAGTTGATAGCAAGGTCAACAGGCCCTTGGAAAGCCATGT	Chr01	10162683	10162772	Insertion	evm.TU.Chr01.418
chr01	9928788	9928788	G	GCTAAGACCCTTATTTATTTATTTTGATTAAGCACCGGGTGTCCGGGTCTCTTTGAGCCCCGACTAATCCCGGGGGTGCACAGGCCCTCGGCAAGGAGTTTCCCGCAAGTGCACCACGGGTAATTCAGGGTTTTACCCCAGTCCGATGGCCCTCAGAAATTGTTTACACCCAGTAGGTTTCGAACTTGAGACCTTGAAAGGGAGCAAACCCCAAGGCTCAAGCCAATTACCACCGGGCCAACCCCTGAGGGTTA	Chr01	10190218	10190471	Insertion	evm.TU.Chr01.423
chr01	10033511	10035209	-	-	Chr06	54218863	54220567	Duplication	-
chr01	10033511	10035209	-	-	Chr06	54220567	54218863	Duplication	-
chr01	10033718	10034701	-	-	Chr02	72108550	72109532	Duplication	-
chr01	10033718	10034701	-	-	Chr02	72109532	72108550	Duplication	-
chr01	10034214	10034696	-	-	Chr07	24422119	24422601	Duplication	-
chr01	10034214	10034696	-	-	Chr07	24422601	24422119	Duplication	-
chr01	10041588	10042968	-	-	Chr06	54211081	54212456	Duplication	-
chr01	10041588	10042968	-	-	Chr06	54212456	54211081	Duplication	-
chr01	10041922	10042774	-	-	Chr02	72100576	72101428	Duplication	-
chr01	10041922	10042774	-	-	Chr02	72101428	72100576	Duplication	-
chr01	10042298	10042896	-	-	Chr07	24413876	24414474	Duplication	-
chr01	10042298	10042896	-	-	Chr07	24414474	24413876	Duplication	-
chr01	10389758	10389758	A	ATTTAGATTCAGTGGCGGAGCCAGGAAATTTATTAAGGAGTGTCAATTTTTTTTTCCTTAAAAAGGCCAATGACTGAAGTAAAAAAAATAAACATGTCACCAACTGGGATCAAACACGCAACCTTCTTAGCCTGAACCTTTGACACCTCTCAACCACTCAGCTAAGCCCTCAACTTATTATAAGAGGTATCAATAGTAATACATATATCTATAAAATCAGAATTTCACATACCTATACAACGTAATTTTCCAGCGAAGGGGTGTCAAGCGGGACCAGGTAGCTCCGCCCCTG	Chr01	10771696	10771987	Insertion	-
chr01	10448150	10448150	T	TATGCACCCCCGGGATTAGTCGGGGCTCAAAGAGACCCGGACACCGGTGCTTAATCAAAAAAAAAAAAA	Chr01	10811537	10811605	Insertion	evm.TU.Chr01.442
chr01	10720719	10726402	-	-	Chr09	28383582	28389270	Duplication	-
chr01	10720719	10726402	-	-	Chr09	28389270	28383582	Duplication	-
chr01	10789677	10789677	T	TATAGCAAAAATAGTATGCTGGATATGAAAATTAGCCAGCAGAGAAGAGACAGGCAAGCTTACCATGAGCCTAAAATATC	Chr01	11217333	11217412	Insertion	evm.TU.Chr01.453
chr01	10793337	10793337	T	TATCAAATTCAGTGGCGGACGTAGATAGAGCCGAGGGGGTTCTGAACCCCCTTCGGTAAAAAATTACACTGTATATATAAGATGAAAATTATTTTTTATGTATATATAGTAGACGTTGAACCCCCTTAACTTCTTTATTTATGGCTTCTTTATATTTTTGAACCCCCTTGACATAAATCCTGGCTCCGCCACTG	Chr01	11221058	11221251	Insertion	-
chr01	10793516	10793516	G	GAATTGGTTAAATGTCTTAATCAGTATTCCTAAATTAGATAGGTAACTAATCA	Chr01	11221431	11221483	Insertion	-
chr01	10831863	10831863	t	TAAATGAAGTACTCCTTCCGTCTCATATTACTTGGTCACATTACTATACTTGACTTTTCACGTTCTTTAAGAATTAATAA	Chr01	11253603	11253682	Insertion	-
chr01	10870704	10874745	-	-	Chr08	47969621	47973661	Duplication	-
chr01	10870704	10874745	-	-	Chr08	47973661	47969621	Duplication	-
chr01	11013303	11014113	-	-	Chr07	165764625	165765437	Duplication	-
chr01	11013303	11014113	-	-	Chr07	165765437	165764625	Duplication	-
chr01	11031228	11031228	A	AAAAATAATCGGGTAAATGAGAAAAGATGCTTTACTGCGTAGGAAAAGTAAAATAGAAAGAGATAGGGAAAAAAATTAAGTGGG	Chr01	11501501	11501584	Insertion	-
chr01	11340069	11340069	A	ACCCTTATAAAAGACTCTGAAAAATATTTTTCAAGAAAATATTTTCAGTCATACCAAAAACAC	Chr01	12003717	12003779	Insertion	evm.TU.Chr01.470
chr01	11704978	11705865	-	-	Chr09	75597070	75597997	Duplication	-
chr01	11704978	11705865	-	-	Chr09	75597997	75597070	Duplication	-
chr01	11890144	11890144	G	GTAATCACAGGTGAATTTACGATTTCTAGGACATAGGTGCATTACTTAAAAAAAAGGGCAGTATGAAGTGAGAATTGATCTCTAGTCCTCTATGTAAATAACTC	Chr01	12721707	12721810	Insertion	evm.TU.Chr01.489
chr01	12126395	12126395	c	CTCTTCTGCGTTGGACAGTGTTACCCTTTTCTGGGTGAACCAAAACATGGTTAATACCTTCCAGAGCATCTTGCTATTCCAGT	Chr01	12889320	12889402	Insertion	-
chr01	12503522	12503522	C	CTGTGAGTATTTCTCTTCTTTAAGTATGCTTTTGTTTATCGAGCCGAGGGTCTTTCGGAAACAGCCGTCCTACCTTGGTAGGAGTAAGGTCTGCGTACACTCTACCCTCCTCAGACCCCATGTTGTGGGATTCCACTGGGTTGTTGT	Chr01	13366936	13367082	Insertion	evm.TU.Chr01.504
chr01	12521307	12530881	-	-	Chr04	199677359	199687016	Duplication	-
chr01	12521307	12522582	-	-	Chr04	199687016	199685740	Duplication	-
chr01	12524084	12524844	-	-	Chr04	199684236	199683476	Duplication	-
chr01	12527453	12530881	-	-	Chr04	199680862	199677359	Duplication	-
chr01	12521307	12530881	-	-	Chr11	152374119	152383773	Duplication	-
chr01	12521307	12521872	-	-	Chr11	152383773	152383206	Duplication	-
chr01	12522100	12522582	-	-	Chr11	152382977	152382495	Duplication	-
chr01	12523593	12525135	-	-	Chr11	152381481	152379944	Duplication	-
chr01	12525781	12527328	-	-	Chr11	152379292	152377745	Duplication	-
chr01	12527453	12530171	-	-	Chr11	152377620	152374830	Duplication	-
chr01	12530399	12530881	-	-	Chr11	152374601	152374119	Duplication	-
chr01	12521385	12522582	-	-	Chr01	149109823	149111023	Duplication	-
chr01	12521385	12522582	-	-	Chr01	149111023	149109823	Duplication	-
chr01	12521385	12527328	-	-	Chr01	187787653	187793598	Duplication	-
chr01	12521385	12522582	-	-	Chr01	187793598	187792399	Duplication	-
chr01	12523985	12525122	-	-	Chr01	187790998	187789865	Duplication	-
chr01	12525781	12527328	-	-	Chr01	187789200	187787653	Duplication	-
chr01	12521385	12527328	-	-	Chr03	84706855	84712796	Duplication	-
chr01	12521385	12522582	-	-	Chr03	84712796	84711599	Duplication	-
chr01	12523895	12525105	-	-	Chr03	84710288	84709084	Duplication	-
chr01	12525781	12527328	-	-	Chr03	84708402	84706855	Duplication	-
chr01	12523895	12530881	-	-	Chr03	84703225	84710288	Duplication	-
chr01	12523895	12525105	-	-	Chr03	84710288	84709084	Duplication	-
chr01	12525781	12527328	-	-	Chr03	84708402	84706855	Duplication	-
chr01	12527538	12530881	-	-	Chr03	84706645	84703225	Duplication	-
chr01	12523985	12531649	-	-	Chr01	187783257	187790998	Duplication	-
chr01	12523985	12525122	-	-	Chr01	187790998	187789865	Duplication	-
chr01	12525781	12527328	-	-	Chr01	187789200	187787653	Duplication	-
chr01	12527453	12530881	-	-	Chr01	187787528	187784027	Duplication	-
chr01	12530960	12531649	-	-	Chr01	187783948	187783257	Duplication	-
chr01	12524132	12525138	-	-	Chr01	149107299	149108301	Duplication	-
chr01	12524132	12525138	-	-	Chr01	149108301	149107299	Duplication	-
chr01	12525781	12530881	-	-	Chr01	149101469	149106650	Duplication	-
chr01	12525781	12527328	-	-	Chr01	149106650	149105103	Duplication	-
chr01	12527453	12530881	-	-	Chr01	149104978	149101469	Duplication	-
chr01	12599642	12599642	G	GAACCGCTTTTGACTAATAATACATCAAGACAGTTTCAATATTATTTAACGATATGGATGTTGGTGT	Chr01	13435544	13435610	Insertion	evm.TU.Chr01.507
chr01	12643050	12643050	A	ATTGAGCCGAGGGTCTTTCGGAAACAGCCGTCCTACCTTGGTAGGAGTCAGGTCTGCGTACACTCTACCCTCCCCAGACCTCACGATGTGGGATTTCACTGAGTTGTTGTTGTTGT	Chr01	13480111	13480226	Insertion	evm.TU.Chr01.510
chr01	12681115	12681115	a	AACATCAGCTGTAGGTTCTTGAAACCCACCATCAACAACTGCCCAAAACTCTTTGGACCTTAAAAAGTTTTTCATCAACATGCTCCAATGGTCATAATGACCATCAAAGCGACGAATG	Chr01	13527057	13527174	Insertion	-
chr01	12708656	12709052	-	-	Chr04	115438349	115438745	Duplication	-
chr01	12708656	12709052	-	-	Chr04	115438745	115438349	Duplication	-
chr01	12780928	12783787	-	-	Chr12	69072473	69075276	Duplication	-
chr01	12780928	12781775	-	-	Chr12	69075276	69074429	Duplication	-
chr01	12782211	12783175	-	-	Chr12	69074038	69073084	Duplication	-
chr01	12783390	12783787	-	-	Chr12	69072870	69072473	Duplication	-
chr01	13035303	13040444	-	-	Chr06	78891695	78896920	Duplication	-
chr01	13035303	13035899	-	-	Chr06	78896920	78896323	Duplication	-
chr01	13036464	13039150	-	-	Chr06	78895655	78892990	Duplication	-
chr01	13039790	13040444	-	-	Chr06	78892350	78891695	Duplication	-
chr01	13149089	13149633	-	-	Chr07	30390955	30391499	Translocation	-
chr01	13149089	13149633	-	-	Chr07	30391499	30390955	Translocation	-
chr01	13167457	13169269	-	-	Chr03	131589122	131590941	Translocation	-
chr01	13167457	13169269	-	-	Chr03	131590941	131589122	Translocation	-
chr01	13226982	13228260	-	-	Chr05	95343484	95344761	Translocation	-
chr01	13226982	13228260	-	-	Chr05	95344761	95343484	Translocation	-
chr01	13299426	13299426	T	TAAATAGGGCAAGTTGCTGTGCGGAGCATGAATAAGGTGGATTTTTCCGTGGGTCCTCGCCATCTGAATC	Chr06	9317648	9317717	Insertion	-
chr01	13358155	13358746	-	-	Chr04	104663037	104663628	Duplication	-
chr01	13358155	13358746	-	-	Chr04	104663628	104663037	Duplication	-
chr01	13359994	13362106	-	-	Chr01	92100124	92102248	Translocation	-
chr01	13359994	13362106	-	-	Chr01	92102248	92100124	Translocation	-
chr01	13393650	13393650	A	ACTGCATCATATAATTCTTTATTGTAAATGCATTCGGCAGTGGCTCATATTTTTG	Chr01	14390530	14390584	Insertion	-
chr01	13402325	13402325	T	TAAAACTTCAAGAAAACAGGGGTTGGCCTAGTGACAATTGACTTGAGCCTTCGGGTGCTCCCTTTCAAGGTCTCAAGTTCGAAACCCACTGGGTGCAAACAATTTCTGAGGGCCATCGGACTGGGGAAACCTTGAATTAACCGTGGTGCACTTGCGGGAAACTCCTTGCCGAGGGCCTGTGCACCCACGGGATTAGTCAGGGCTCAAAGAGACTCGGACACCCATGGCTAATTAAAAAAAAAAAAAA	Chr01	14400110	14400356	Insertion	evm.TU.Chr01.533
chr01	13409940	13409940	A	ATATATATATATATATATATATATATATATATATATATATATATATATAAAG	Chr01	14407030	14407081	Insertion	-
chr01	13601788	13602438	-	-	Chr04	164704942	164705593	Translocation	-
chr01	13601788	13602438	-	-	Chr04	164705593	164704942	Translocation	-
chr01	13768560	13776054	-	-	Chr01	14912674	14920148	Invertion	-
chr01	13768560	13768893	-	-	Chr01	14920148	14919815	Invertion	-
chr01	13774750	13776054	-	-	Chr01	14913981	14912674	Invertion	-
chr01	14848427	14848427	G	GCTGCAATAAAAGATCTCCATATAAAAATTATAAAGCATCCAAAATTTAACATTT	Chr01	16132752	16132806	Insertion	evm.TU.Chr01.560
chr01	15189588	15189588	a	AGCAGCATGTTGAACATGCGGTGCAGCATGTTCAACATGCGAACCACATGTTGTGCAGCATGTTGAACATGCGGT	Chr02	173645840	173645914	Insertion	-
chr01	15880844	15881543	-	-	Chr06	35704858	35705560	Translocation	-
chr01	15880844	15881543	-	-	Chr06	35705560	35704858	Translocation	-
chr01	15939907	15942090	-	-	Chr03	59433492	59435600	Duplication	-
chr01	15939907	15942090	-	-	Chr03	59435600	59433492	Duplication	-
chr01	15939907	15942090	-	-	Chr03	59439306	59441414	Duplication	-
chr01	15939907	15942090	-	-	Chr03	59441414	59439306	Duplication	-
chr01	15939907	15947663	-	-	Chr03	57584409	57594305	Duplication	-
chr01	15939907	15942090	-	-	Chr03	57594305	57592138	Duplication	-
chr01	15942087	15942555	-	-	Chr03	57590770	57590307	Duplication	-
chr01	15945021	15947200	-	-	Chr03	57588406	57586240	Duplication	-
chr01	15947197	15947663	-	-	Chr03	57584872	57584409	Duplication	-
chr01	15939907	15948184	-	-	Chr03	58266987	58274610	Duplication	-
chr01	15939907	15942049	-	-	Chr03	58274610	58272496	Duplication	-
chr01	15945021	15947159	-	-	Chr03	58270102	58267987	Duplication	-
chr01	15947285	15948184	-	-	Chr03	58267889	58266987	Duplication	-
chr01	15939907	15952308	-	-	Chr11	59260064	59273891	Translocation	-
chr01	15939907	15942090	-	-	Chr11	59273891	59271760	Translocation	-
chr01	15942151	15942614	-	-	Chr11	59270328	59269871	Translocation	-
chr01	15945021	15947200	-	-	Chr11	59268039	59265912	Translocation	-
chr01	15947261	15947722	-	-	Chr11	59264480	59264023	Translocation	-
chr01	15950190	15952308	-	-	Chr11	59262131	59260064	Translocation	-
chr01	15940185	15940851	-	-	Chr08	132568221	132568886	Duplication	-
chr01	15940185	15940851	-	-	Chr08	132568886	132568221	Duplication	-
chr01	15940185	15947663	-	-	Chr11	21853356	21860173	Duplication	-
chr01	15940185	15942029	-	-	Chr11	21860173	21858376	Duplication	-
chr01	15945366	15946979	-	-	Chr11	21855617	21854024	Duplication	-
chr01	15947197	15947663	-	-	Chr11	21853818	21853356	Duplication	-
chr01	15940303	15941665	-	-	Chr06	35639606	35640944	Duplication	-
chr01	15940303	15941665	-	-	Chr06	35640944	35639606	Duplication	-
chr01	15942151	15942555	-	-	Chr08	132566800	132567200	Duplication	-
chr01	15942151	15942555	-	-	Chr08	132567200	132566800	Duplication	-
chr01	15945299	15952772	-	-	Chr08	132557664	132564647	Duplication	-
chr01	15945299	15947012	-	-	Chr08	132564647	132562963	Duplication	-
chr01	15950408	15952121	-	-	Chr08	132560070	132558380	Duplication	-
chr01	15952369	15952772	-	-	Chr08	132558066	132557664	Duplication	-
chr01	15945355	15946776	-	-	Chr06	88644426	88645833	Duplication	-
chr01	15945355	15946776	-	-	Chr06	88645833	88644426	Duplication	-
chr01	15945368	15946763	-	-	Chr05	150274275	150275650	Duplication	-
chr01	15945368	15946763	-	-	Chr05	150275650	150274275	Duplication	-
chr01	15945368	15946776	-	-	Chr06	35634542	35635929	Duplication	evm.TU.Chr06.887
chr01	15945368	15946776	-	-	Chr06	35635929	35634542	Duplication	evm.TU.Chr06.887
chr01	15945406	15946776	-	-	Chr10	60152077	60153429	Duplication	-
chr01	15945406	15946776	-	-	Chr10	60153429	60152077	Duplication	-
chr01	15947876	15948184	-	-	Chr05	150271458	150271763	Duplication	-
chr01	15947876	15948184	-	-	Chr05	150271763	150271458	Duplication	-
chr01	15950130	15950624	-	-	Chr03	57582013	57582507	Duplication	-
chr01	15950130	15950624	-	-	Chr03	57582507	57582013	Duplication	-
chr01	15950190	15952831	-	-	Chr11	59258175	59262131	Duplication	-
chr01	15950190	15952308	-	-	Chr11	59262131	59260064	Duplication	-
chr01	15952369	15952831	-	-	Chr11	59258632	59258175	Duplication	-
chr01	15950464	15951885	-	-	Chr06	88639876	88641287	Duplication	-
chr01	15950464	15951885	-	-	Chr06	88641287	88639876	Duplication	-
chr01	15950515	15951885	-	-	Chr10	60146232	60147583	Duplication	-
chr01	15950515	15951885	-	-	Chr10	60147583	60146232	Duplication	-
chr01	15952319	15957870	-	-	Chr03	59414242	59420497	Duplication	-
chr01	15952319	15952772	-	-	Chr03	59420497	59420056	Duplication	-
chr01	15952924	15953291	-	-	Chr03	59419925	59419558	Duplication	-
chr01	15955462	15957407	-	-	Chr03	59417936	59416051	Duplication	-
chr01	15957418	15957870	-	-	Chr03	59414690	59414242	Duplication	-
chr01	15952319	15957870	-	-	Chr03	59425870	59432131	Duplication	-
chr01	15952319	15952772	-	-	Chr03	59432131	59431683	Duplication	-
chr01	15952924	15953291	-	-	Chr03	59431553	59431186	Duplication	-
chr01	15955462	15957407	-	-	Chr03	59429564	59427679	Duplication	-
chr01	15957418	15957870	-	-	Chr03	59426318	59425870	Duplication	-
chr01	15952924	15957407	-	-	Chr03	59421865	59425740	Duplication	-
chr01	15952924	15953291	-	-	Chr03	59425740	59425373	Duplication	-
chr01	15955462	15957407	-	-	Chr03	59423750	59421865	Duplication	-
chr01	15952984	15953291	-	-	Chr05	150259585	150259890	Duplication	-
chr01	15952984	15953291	-	-	Chr05	150259890	150259585	Duplication	-
chr01	15955239	15957870	-	-	Chr06	35618305	35622273	Duplication	-
chr01	15955239	15957407	-	-	Chr06	35622273	35620138	Duplication	-
chr01	15957404	15957870	-	-	Chr06	35618770	35618305	Duplication	-
chr01	15955573	15956996	-	-	Chr05	144682397	144683808	Duplication	-
chr01	15955573	15956996	-	-	Chr05	144683808	144682397	Duplication	-
chr01	15955586	15957231	-	-	Chr05	150256213	150257837	Duplication	-
chr01	15955586	15957231	-	-	Chr05	150257837	150256213	Duplication	-
chr01	15955586	15957407	-	-	Chr05	150261967	150263756	Duplication	-
chr01	15955586	15957407	-	-	Chr05	150263756	150261967	Duplication	-
chr01	15955586	15957407	-	-	Chr06	84389056	84390856	Duplication	-
chr01	15955586	15957407	-	-	Chr06	84390856	84389056	Duplication	-
chr01	15955624	15957407	-	-	Chr10	60139991	60141737	Duplication	-
chr01	15955624	15957407	-	-	Chr10	60141737	60139991	Duplication	-
chr01	15991661	15992472	-	-	Chr05	5940532	5941344	Translocation	-
chr01	15991661	15992472	-	-	Chr05	5941344	5940532	Translocation	-
chr01	16090440	16096059	-	-	Chr03	185411912	185417473	Translocation	-
chr01	16090440	16096059	-	-	Chr03	185417473	185411912	Translocation	-
chr01	16121016	16152782	-	-	Chr03	185370578	185402558	Translocation	evm.TU.Chr03.2931
chr01	16121016	16125131	-	-	Chr03	185402558	185398429	Translocation	-
chr01	16128265	16129271	-	-	Chr03	185398285	185397294	Translocation	-
chr01	16130723	16132881	-	-	Chr03	185395854	185393689	Translocation	-
chr01	16133613	16135056	-	-	Chr03	185392986	185391567	Translocation	-
chr01	16135634	16138761	-	-	Chr03	185391031	185387769	Translocation	-
chr01	16136366	16136366	T	TTTAGCGGCAATAGTTGTTGCCACAAAAACTTTACTAGCAATTGGTTAATGTTATTAGATCCAAGGTCGCTAAAGTATTTAGCGGCATTTATTTTTAGGGCTAAAGTTTGGTATTGCCGGTAATAATTGATTCTAGAATATAA	Chr03	185390157	185390299	Insertion	-
chr01	16138989	16140493	-	-	Chr03	185387539	185386041	Translocation	-
chr01	16140673	16141994	-	-	Chr03	185385868	185384545	Translocation	evm.TU.Chr03.2931
chr01	16147166	16147894	-	-	Chr03	185377722	185376994	Translocation	-
chr01	16150457	16152782	-	-	Chr03	185372837	185370578	Translocation	-
chr01	16152955	16155860	-	-	Chr07	97477647	97480578	Duplication	-
chr01	16152955	16153556	-	-	Chr07	97480578	97479976	Duplication	-
chr01	16153658	16154849	-	-	Chr07	97479876	97478693	Duplication	-
chr01	16154979	16155860	-	-	Chr07	97478528	97477647	Duplication	-
chr01	16152962	16153558	-	-	Chr12	27217068	27217665	Duplication	-
chr01	16152962	16153558	-	-	Chr12	27217665	27217068	Duplication	-
chr01	16153658	16158677	-	-	Chr12	27213184	27216970	Translocation	-
chr01	16153658	16154149	-	-	Chr12	27216970	27216476	Translocation	-
chr01	16154057	16154860	-	-	Chr12	27216568	27215763	Translocation	-
chr01	16154873	16155759	-	-	Chr12	27215755	27214835	Translocation	-
chr01	16158081	16158677	-	-	Chr12	27213781	27213184	Translocation	-
chr01	16218589	16219940	-	-	Chr09	37149317	37150660	Duplication	evm.TU.Chr09.1289
chr01	16218589	16219940	-	-	Chr09	37150660	37149317	Duplication	evm.TU.Chr09.1289
chr01	16220900	16223004	-	-	Chr07	154846308	154848414	Duplication	-
chr01	16220900	16223004	-	-	Chr07	154848414	154846308	Duplication	-
chr01	16221068	16223458	-	-	Chr11	90441770	90444156	Duplication	-
chr01	16221068	16223458	-	-	Chr11	90444156	90441770	Duplication	-
chr01	16221334	16224025	-	-	Chr09	37145200	37147890	Duplication	-
chr01	16221334	16222499	-	-	Chr09	37147890	37146715	Duplication	-
chr01	16222561	16224025	-	-	Chr09	37146653	37145200	Duplication	-
chr01	16237331	16249496	-	-	Chr01	199658045	199670010	Translocation	-
chr01	16237331	16237691	-	-	Chr01	199670010	199669650	Translocation	-
chr01	16237818	16240081	-	-	Chr01	199669614	199667352	Translocation	-
chr01	16241299	16244843	-	-	Chr01	199666134	199662668	Translocation	-
chr01	16245369	16248171	-	-	Chr01	199662143	199659357	Translocation	-
chr01	16249074	16249496	-	-	Chr01	199658467	199658045	Translocation	-
chr01	16242451	16247887	-	-	Chr09	50499792	50505229	Duplication	-
chr01	16242451	16245289	-	-	Chr09	50505229	50502388	Duplication	-
chr01	16245369	16247887	-	-	Chr09	50502308	50499792	Duplication	-
chr01	16347998	16347998	C	CTAAAATTAATACTTCCACTCTTTTAGTGTGTTAGAGATCTAAGCGGTTACGCAGATAAGTCATATCACATCATCATT	Chr01	17445099	17445176	Insertion	-
chr01	16501681	16501681	T	TATAACTACAACAATTATTTCATACATTACTAACAATCTAAGTTAATTAATAAGATTTATTCACGTGATTC	Chr01	17535886	17535956	Insertion	-
chr01	16951906	16951906	G	GGAGCTAAAGGATGCTCAATTATTTGGAGCCAAAGAATGCTCAATTACTTA	Chr01	18130833	18130883	Insertion	-
chr01	17130697	17130697	T	TGAAAGGGACCTGTACAAGTGTGAAATCCTAATGCTAAAATCTTGATTCTTCTACCGAATTTCGAAATGTATCAAAGTCCTGGGTAGTAAAGAAAAGTGGGATGCTATATTTCTAGGATTCGGATTCGTAAATATGTTAATAGATTCTTGATCTATATCTTCCATTTTTGGGTGTGTGTGTTATGTCTATGTAACCGGGACCTCTCATGAGAAATTGGATCCTAGAGCTGTGAGATGTGTCTTCACTGGTTATCCGACATCACAAAATGCTTTTGATCCCGTTACAAAAAGAAAGTATGTCTCTA	Chr01	18434872	18435176	Insertion	evm.TU.Chr01.608
chr01	17347420	17348864	-	-	Chr07	143778999	143780455	Duplication	-
chr01	17347420	17348864	-	-	Chr07	143780455	143778999	Duplication	-
chr01	17353274	17354747	-	-	Chr08	83497869	83499403	Translocation	-
chr01	17353274	17354747	-	-	Chr08	83499403	83497869	Translocation	-
chr01	17353986	17353986	c	CGAATGTTGTAACGAGATCACATAGGTCCAACATAATCCTCCTAACAGGCAGCCAAAGATGG	Chr08	83498630	83498691	Insertion	-
chr01	17358009	17358009	A	AAACTTTGATTTTGTTTTTGTGGTTGACCTTTAACTAATTAGGTCTTTCTAGTCTAT	Chr01	18682069	18682125	Insertion	-
chr01	17359392	17359392	G	GTTTGCTTGTCAATATAGAAATGTTGATTGCTTATGATAAAAAGGTTGGTTAAAATGGTTCATGGTTGGTATTGGCTTGTTTATCTGAGGGGATGTCATTGTTCTCAACAGATTAGGAGTTTAAAAGTTTAAGTGTTTGCTTGGTCATGGTAAGCTGAATTAGTGTGATTCATTAAAGGGTGAATGATGACACTGTTT	Chr01	18683508	18683705	Insertion	-
chr01	17390612	17390612	A	ATATATGCAAAGCTATTCCCAAATTTTGAATTAGAGGTACTCAATTGAAACAAGCTTCAGTG	Chr01	18713032	18713093	Insertion	-
chr01	17453879	17460068	-	-	Chr03	139094897	139101055	Duplication	-
chr01	17453879	17460068	-	-	Chr03	139101055	139094897	Duplication	-
chr01	17597529	17599257	-	-	Chr01	62735107	62736819	Duplication	-
chr01	17597529	17599257	-	-	Chr01	62736819	62735107	Duplication	-
chr01	18119448	18121429	-	-	Chr06	120003933	120005914	Translocation	-
chr01	18119448	18121429	-	-	Chr06	120005914	120003933	Translocation	-
chr01	18565386	18565386	A	ACAATGGTGCCTGGACTAGTTTGTTCACACCTCGACCATTCAACCCAAAACCTACTACCTCCCACCAACACAGGTACTGGGTAACTCTGCCGATCAAGACTTAGGGCAGCCCGGTGCACTAAGCTCCCGCTATGTGCGGGGTCTGCCGATGAAGACTTAGGCATATGAAAAATAACCTAGCATTTTT	Chr01	20609729	20609915	Insertion	-
chr01	18571988	18571988	A	AGGTAAGAAGGGAAACTTTTTTTTTTTTTTTGATTAGCGTCGGGTGTCCGAGTCTCTTTGAGCCCCCCGACTAATCCCGGGGGTGCACAGGCCCTCGGCAAGGAGTTTCCCGCAAGTGCACCACGGGTAATTCAGGGTTTCCCCAGTCCGATGGCCCTCAGAAATTGTTTGCACCCAACGGGTTTCGAACTTGAGACCTTGAAAGGGAGCACCCCAAGGTTCAAGTCAATTGCTACCAGGCCAACCCCTGAGGGTT	Chr01	20616360	20616615	Insertion	evm.TU.Chr01.656
chr01	18576156	18576156	C	CAATGGGCAGCCCAGTGCACTAAGCTCCTGCTATGAGCGAGGTCCGGGGAAGGGCCGGACCACAAGTATCTATTGTACGCAGCCTTACCTTGCATTTCTACAAGAGGCTATTTCCACGGCTCGAACCCGTGACCTCTTGGTCACATGGCAACAACTTTACCAATTACGCCAAGGCTCCCCTTCA	Chr01	20620782	20620965	Insertion	evm.TU.Chr01.656
chr01	18777019	18784458	-	-	Chr01	83284910	83292184	Translocation	evm.TU.Chr01.1127
chr01	18777019	18778389	-	-	Chr01	83292184	83290820	Translocation	evm.TU.Chr01.1127
chr01	18778531	18784458	-	-	Chr01	83290674	83284910	Translocation	evm.TU.Chr01.1127
chr01	18789414	18790096	-	-	Chr04	49979074	49979711	Translocation	-
chr01	18789414	18790096	-	-	Chr04	49979711	49979074	Translocation	-
chr01	18809528	18817508	-	-	Chr01	83214789	83222756	Translocation	-
chr01	18809528	18810623	-	-	Chr01	83222756	83221658	Translocation	-
chr01	18812255	18812927	-	-	Chr01	83220037	83219365	Translocation	-
chr01	18813109	18813862	-	-	Chr01	83219170	83218424	Translocation	-
chr01	18813881	18817508	-	-	Chr01	83218406	83214789	Translocation	-
chr01	18828181	18831018	-	-	Chr01	83186171	83188996	Translocation	evm.TU.Chr01.1125
chr01	18828181	18831018	-	-	Chr01	83188996	83186171	Translocation	evm.TU.Chr01.1125
chr01	18874248	18875033	-	-	Chr04	157607852	157608639	Duplication	-
chr01	18874248	18875033	-	-	Chr04	157608639	157607852	Duplication	-
chr01	18899964	18900721	-	-	Chr01	83106432	83107189	Translocation	-
chr01	18899964	18900721	-	-	Chr01	83107189	83106432	Translocation	-
chr01	18955905	18962390	-	-	Chr01	82990535	82999152	Translocation	evm.TU.Chr01.1122
chr01	18955905	18958455	-	-	Chr01	82999152	82996583	Translocation	-
chr01	18960203	18962390	-	-	Chr01	82992702	82990535	Translocation	-
chr01	18966233	18997074	-	-	Chr01	82926171	82957297	Translocation	evm.TU.Chr01.1121; evm.TU.Chr01.1120
chr01	18966233	18969071	-	-	Chr01	82957297	82954482	Translocation	-
chr01	18969134	18972121	-	-	Chr01	82954420	82951438	Translocation	-
chr01	18978121	18989958	-	-	Chr01	82948088	82936471	Translocation	evm.TU.Chr01.1121
chr01	18989948	18994701	-	-	Chr01	82936336	82931629	Translocation	-
chr01	18996374	18997074	-	-	Chr01	82926889	82926171	Translocation	evm.TU.Chr01.1120
chr01	19033012	19036099	-	-	Chr01	82872066	82875104	Translocation	-
chr01	19033012	19036099	-	-	Chr01	82875104	82872066	Translocation	-
chr01	19040020	19040848	-	-	Chr01	82870736	82871557	Translocation	-
chr01	19040020	19040848	-	-	Chr01	82871557	82870736	Translocation	-
chr01	19079369	19087877	-	-	Chr01	82834674	82843220	Translocation	evm.TU.Chr01.1117
chr01	19079369	19081754	-	-	Chr01	82843220	82840838	Translocation	-
chr01	19082541	19083764	-	-	Chr01	82840080	82838867	Translocation	-
chr01	19085080	19087877	-	-	Chr01	82837553	82834674	Translocation	evm.TU.Chr01.1117
chr01	19088167	19089488	-	-	Chr01	82823537	82824925	Translocation	evm.TU.Chr01.1117
chr01	19088167	19089488	-	-	Chr01	82824925	82823537	Translocation	evm.TU.Chr01.1117
chr01	19088405	19088405	G	GTGGTGTAACGACGTCGTTTGGAGTAGCCATAGTTGGGCCAACAGACGCAAGAGGTGGTTCTTGACT	Chr01	82824621	82824687	Insertion	evm.TU.Chr01.1117
chr01	19094703	19097793	-	-	Chr01	82813857	82816933	Translocation	-
chr01	19094703	19097793	-	-	Chr01	82816933	82813857	Translocation	-
chr01	19098799	19102340	-	-	Chr01	82798779	82802317	Translocation	evm.TU.Chr01.1116
chr01	19098799	19102340	-	-	Chr01	82802317	82798779	Translocation	evm.TU.Chr01.1116
chr01	19218615	19223189	-	-	Chr01	82525591	82530113	Translocation	evm.TU.Chr01.1112
chr01	19218615	19223189	-	-	Chr01	82530113	82525591	Translocation	evm.TU.Chr01.1112
chr01	19239415	19241563	-	-	Chr01	82493230	82495304	Translocation	evm.TU.Chr01.1111
chr01	19239415	19239800	-	-	Chr01	82495304	82494919	Translocation	evm.TU.Chr01.1111
chr01	19240538	19241563	-	-	Chr01	82494246	82493230	Translocation	evm.TU.Chr01.1111
chr01	19285481	19289669	-	-	Chr06	62615883	62620060	Translocation	evm.TU.Chr06.1081
chr01	19285481	19289669	-	-	Chr06	62620060	62615883	Translocation	evm.TU.Chr06.1081
chr01	19341707	19346881	-	-	Chr01	82456691	82461882	Translocation	evm.TU.Chr01.1110
chr01	19341707	19346881	-	-	Chr01	82461882	82456691	Translocation	evm.TU.Chr01.1110
chr01	19373845	19419022	-	-	Chr01	82362293	82407130	Translocation	evm.TU.Chr01.1108
chr01	19373845	19374821	-	-	Chr01	82407130	82406157	Translocation	-
chr01	19381747	19384363	-	-	Chr01	82401851	82399254	Translocation	-
chr01	19384544	19386129	-	-	Chr01	82399124	82397533	Translocation	-
chr01	19386175	19395288	-	-	Chr01	82395620	82386655	Translocation	evm.TU.Chr01.1108
chr01	19395559	19398808	-	-	Chr01	82386402	82383150	Translocation	-
chr01	19401159	19403308	-	-	Chr01	82383107	82380965	Translocation	-
chr01	19410845	19414342	-	-	Chr01	82375389	82371859	Translocation	-
chr01	19415600	19419022	-	-	Chr01	82365694	82362293	Translocation	-
chr01	19436807	19439869	-	-	Chr01	82348843	82352454	Translocation	-
chr01	19436807	19437738	-	-	Chr01	82352454	82351522	Translocation	-
chr01	19438977	19439869	-	-	Chr01	82349757	82348843	Translocation	-
chr01	19443009	19444216	-	-	Chr01	82347646	82348830	Translocation	-
chr01	19443009	19444216	-	-	Chr01	82348830	82347646	Translocation	-
chr01	19459569	19460748	-	-	Chr01	82340812	82341989	Translocation	-
chr01	19459569	19460748	-	-	Chr01	82341989	82340812	Translocation	-
chr01	19493910	19494976	-	-	Chr01	82328098	82329197	Translocation	-
chr01	19493910	19494976	-	-	Chr01	82329197	82328098	Translocation	-
chr01	19511957	19514118	-	-	Chr01	82325729	82327778	Translocation	-
chr01	19511957	19512310	-	-	Chr01	82327778	82327425	Translocation	-
chr01	19513000	19514118	-	-	Chr01	82326844	82325729	Translocation	-
chr01	19518283	19521518	-	-	Chr01	82313346	82316616	Translocation	-
chr01	19518283	19521518	-	-	Chr01	82316616	82313346	Translocation	-
chr01	19528951	19530400	-	-	Chr01	82304354	82305775	Translocation	evm.TU.Chr01.1105
chr01	19528951	19530400	-	-	Chr01	82305775	82304354	Translocation	evm.TU.Chr01.1105
chr01	19548658	19550829	-	-	Chr01	82283950	82286134	Translocation	-
chr01	19548658	19550829	-	-	Chr01	82286134	82283950	Translocation	-
chr01	19558158	19560269	-	-	Chr01	82271993	82274089	Translocation	-
chr01	19558158	19560269	-	-	Chr01	82274089	82271993	Translocation	-
chr01	19668607	19670726	-	-	Chr01	82251421	82253608	Translocation	evm.TU.Chr01.1104
chr01	19668607	19670726	-	-	Chr01	82253608	82251421	Translocation	evm.TU.Chr01.1104
chr01	19673791	19677033	-	-	Chr01	82245044	82248342	Translocation	-
chr01	19673791	19674613	-	-	Chr01	82248342	82247520	Translocation	-
chr01	19676154	19677033	-	-	Chr01	82245923	82245044	Translocation	-
chr01	19714198	19719130	-	-	Chr01	82235395	82240160	Translocation	-
chr01	19714198	19715791	-	-	Chr01	82240160	82238562	Translocation	-
chr01	19717483	19719130	-	-	Chr01	82237041	82235395	Translocation	-
chr01	19746858	19748027	-	-	Chr01	82221220	82222388	Translocation	-
chr01	19746858	19748027	-	-	Chr01	82222388	82221220	Translocation	-
chr01	19751640	19759146	-	-	Chr01	82186816	82194587	Translocation	evm.TU.Chr01.1103
chr01	19751640	19752145	-	-	Chr01	82194587	82194084	Translocation	-
chr01	19752829	19753741	-	-	Chr01	82193401	82192487	Translocation	evm.TU.Chr01.1103
chr01	19753993	19754648	-	-	Chr01	82192331	82191674	Translocation	evm.TU.Chr01.1103
chr01	19755143	19755562	-	-	Chr01	82190905	82190486	Translocation	evm.TU.Chr01.1103
chr01	19757289	19757719	-	-	Chr01	82188628	82188201	Translocation	evm.TU.Chr01.1103
chr01	19757981	19759146	-	-	Chr01	82187974	82186816	Translocation	evm.TU.Chr01.1103
chr01	19766185	19768701	-	-	Chr01	82181903	82184418	Translocation	evm.TU.Chr01.1102
chr01	19766185	19767100	-	-	Chr01	82184418	82183507	Translocation	evm.TU.Chr01.1102
chr01	19767481	19768701	-	-	Chr01	82183129	82181903	Translocation	evm.TU.Chr01.1102
chr01	19773875	19775889	-	-	Chr01	82174557	82176583	Translocation	evm.TU.Chr01.1102
chr01	19773875	19775889	-	-	Chr01	82176583	82174557	Translocation	evm.TU.Chr01.1102
chr01	19790851	19810933	-	-	Chr01	82136637	82155836	Translocation	-
chr01	19790851	19792006	-	-	Chr01	82155836	82154665	Translocation	-
chr01	19795030	19798426	-	-	Chr01	82152060	82148688	Translocation	-
chr01	19798666	19799753	-	-	Chr01	82148450	82147362	Translocation	-
chr01	19800267	19801303	-	-	Chr01	82147287	82146239	Translocation	-
chr01	19801492	19806245	-	-	Chr01	82146102	82141346	Translocation	-
chr01	19806300	19810933	-	-	Chr01	82141280	82136637	Translocation	-
chr01	19829695	19832633	-	-	Chr01	82089779	82092730	Translocation	-
chr01	19829695	19832633	-	-	Chr01	82092730	82089779	Translocation	-
chr01	19929730	19931254	-	-	Chr01	82013608	82015129	Translocation	-
chr01	19929730	19930309	-	-	Chr01	82015129	82014553	Translocation	-
chr01	19930360	19931254	-	-	Chr01	82014506	82013608	Translocation	-
chr01	20086174	20087151	-	-	Chr01	81931736	81932712	Translocation	-
chr01	20086174	20087151	-	-	Chr01	81932712	81931736	Translocation	-
chr01	20104331	20108415	-	-	Chr01	81900814	81904753	Translocation	-
chr01	20104331	20108415	-	-	Chr01	81904753	81900814	Translocation	-
chr01	20122378	20139017	-	-	Chr01	81861511	81873094	Translocation	-
chr01	20122378	20123717	-	-	Chr01	81873094	81871757	Translocation	-
chr01	20123891	20125887	-	-	Chr01	81871654	81869650	Translocation	-
chr01	20126190	20127441	-	-	Chr01	81869034	81867783	Translocation	-
chr01	20127494	20128393	-	-	Chr01	81867727	81866839	Translocation	-
chr01	20135397	20135706	-	-	Chr01	81864762	81864454	Translocation	-
chr01	20135780	20136929	-	-	Chr01	81864380	81863231	Translocation	-
chr01	20137509	20139017	-	-	Chr01	81863020	81861511	Translocation	-
chr01	20135780	20136929	-	-	Chr01	81863231	81864380	Duplication	-
chr01	20135780	20136929	-	-	Chr01	81864380	81863231	Duplication	-
chr01	20137509	20145400	-	-	Chr01	81855095	81863020	Translocation	-
chr01	20137509	20139017	-	-	Chr01	81863020	81861511	Translocation	-
chr01	20142369	20145400	-	-	Chr01	81858118	81855095	Translocation	-
chr01	20142369	20153154	-	-	Chr01	81847920	81858118	Translocation	evm.TU.Chr01.1095; evm.TU.Chr01.1096
chr01	20142369	20145400	-	-	Chr01	81858118	81855095	Translocation	-
chr01	20148805	20150165	-	-	Chr01	81851628	81850263	Translocation	evm.TU.Chr01.1096
chr01	20151683	20153154	-	-	Chr01	81849383	81847920	Translocation	evm.TU.Chr01.1095
chr01	20161694	20165362	-	-	Chr01	81835821	81839493	Translocation	-
chr01	20161694	20165362	-	-	Chr01	81839493	81835821	Translocation	-
chr01	20589124	20589978	-	-	Chr09	81800549	81801406	Translocation	-
chr01	20589124	20589978	-	-	Chr09	81801406	81800549	Translocation	-
chr01	22256699	22257555	-	-	Chr06	67058537	67059392	Translocation	-
chr01	22256699	22257555	-	-	Chr06	67059392	67058537	Translocation	-
chr01	23503243	23505926	-	-	Chr04	138452164	138454941	Duplication	-
chr01	23503243	23505926	-	-	Chr04	138454941	138452164	Duplication	-
chr01	23680577	23681206	-	-	Chr08	71711938	71712567	Duplication	-
chr01	23680577	23681206	-	-	Chr08	71712567	71711938	Duplication	-
chr01	24193295	24193295	A	AATTAAATAAGTTGGGCTAAAGACATATCAAGGTAAAAACTAACCCGCACCATCAATGTATTCTAAACACATGTATC	Chr01	56612250	56612326	Insertion	-
chr01	24294933	24295781	-	-	Chr02	54606169	54607018	Translocation	-
chr01	24294933	24295781	-	-	Chr02	54607018	54606169	Translocation	-
chr01	24778968	24783699	-	-	Chr01	57261095	57265885	Invertion	-
chr01	24778968	24783699	-	-	Chr01	57265885	57261095	Invertion	-
chr01	24783121	24783121	T	TAGAGACCCAATCTTGAGTGAAATAAATACCGCGACTTCGATCTTGTTTAATAAAATCATCACG	Chr01	57261675	57261738	Insertion	-
chr01	25003589	25004115	-	-	Chr01	34327790	34328316	Translocation	-
chr01	25003589	25004115	-	-	Chr01	34328316	34327790	Translocation	-
chr01	25070359	25071290	-	-	Chr01	34135542	34136467	Translocation	-
chr01	25070359	25071290	-	-	Chr01	34136467	34135542	Translocation	-
chr01	25126815	25127271	-	-	Chr05	105869525	105869981	Duplication	-
chr01	25126815	25127271	-	-	Chr05	105869981	105869525	Duplication	-
chr01	25131683	25132545	-	-	Chr05	71994767	71995631	Duplication	-
chr01	25131683	25132545	-	-	Chr05	71995631	71994767	Duplication	-
chr01	25780297	25780830	-	-	Chr09	43346143	43346677	Duplication	-
chr01	25780297	25780830	-	-	Chr09	43346677	43346143	Duplication	-
chr01	26376531	26376531	G	GGGATACAGCAATGCGTTTTTCTGAGATTGCTACCCCAGCAACTTCATTTATATAA	Chr01	77319872	77319927	Insertion	evm.TU.Chr01.1065
chr01	26561542	26561542	C	CTTAACTAGGGTTGTCCAAGGGACAAAGTACCAATAAATGTATGGGACTTTATTT	Chr01	77784316	77784370	Insertion	evm.TU.Chr01.1067
chr01	26662970	26666732	-	-	Chr07	90847167	90850942	Duplication	-
chr01	26662970	26664763	-	-	Chr07	90850942	90849148	Duplication	-
chr01	26664853	26666732	-	-	Chr07	90849058	90847167	Duplication	-
chr01	26677644	26679926	-	-	Chr01	77114439	77116673	Translocation	-
chr01	26677644	26679926	-	-	Chr01	77116673	77114439	Translocation	-
chr01	26694348	26696853	-	-	Chr11	61048793	61051281	Translocation	-
chr01	26694348	26696853	-	-	Chr11	61051281	61048793	Translocation	-
chr01	26696897	26699656	-	-	Chr11	60997606	61000358	Translocation	-
chr01	26696897	26699656	-	-	Chr11	61000358	60997606	Translocation	-
chr01	26702162	26702985	-	-	Chr01	77085104	77085931	Translocation	-
chr01	26702162	26702985	-	-	Chr01	77085931	77085104	Translocation	-
chr01	26733819	26734670	-	-	Chr01	76972203	76973047	Translocation	-
chr01	26733819	26734670	-	-	Chr01	76973047	76972203	Translocation	-
chr01	26740541	26742645	-	-	Chr01	76950450	76952551	Translocation	-
chr01	26740541	26742645	-	-	Chr01	76952551	76950450	Translocation	-
chr01	26754919	26757057	-	-	Chr01	76930707	76932852	Translocation	-
chr01	26754919	26757057	-	-	Chr01	76932852	76930707	Translocation	-
chr01	26769964	26787553	-	-	Chr01	76871537	76895102	Translocation	evm.TU.Chr01.1060
chr01	26769964	26771196	-	-	Chr01	76895102	76893872	Translocation	-
chr01	26774175	26774645	-	-	Chr01	76889700	76889238	Translocation	-
chr01	26777296	26787553	-	-	Chr01	76881784	76871537	Translocation	evm.TU.Chr01.1060
chr01	26850405	26851220	-	-	Chr01	76777813	76778623	Translocation	-
chr01	26850405	26851220	-	-	Chr01	76778623	76777813	Translocation	-
chr01	26875719	26877890	-	-	Chr01	76766594	76768762	Translocation	-
chr01	26875719	26877890	-	-	Chr01	76768762	76766594	Translocation	-
chr01	26992210	26993899	-	-	Chr01	76504035	76505724	Translocation	evm.TU.Chr01.1058
chr01	26992210	26993899	-	-	Chr01	76505724	76504035	Translocation	evm.TU.Chr01.1058
chr01	26997336	27001842	-	-	Chr01	76487103	76491707	Translocation	-
chr01	26997336	27001842	-	-	Chr01	76491707	76487103	Translocation	-
chr01	27001105	27001105	G	GCTGAAGATCTAATTGAATATGAAAATTAAGATATTACGATATGGAATTATAGAAGAAGATGTGGTAGAAAAAGACATACTTAATTAAAGGCGCAAGAATTAT	Chr01	76487839	76487941	Insertion	-
chr01	27295912	27295912	A	ATGAAGCAGATATTAATATACAACAACAACAACAACAAGCCCAGATAAAGCCCAGATAATCCCACCATGTG	Chr01	48115608	48115678	Insertion	-
chr01	27343489	27345680	-	-	Chr01	29888505	29890696	Translocation	-
chr01	27343489	27344583	-	-	Chr01	29890696	29889602	Translocation	-
chr01	27344909	27345680	-	-	Chr01	29889275	29888505	Translocation	-
chr01	27360875	27361839	-	-	Chr01	48293592	48294552	Translocation	-
chr01	27360875	27361839	-	-	Chr01	48294552	48293592	Translocation	-
chr01	27391129	27396740	-	-	Chr01	48186062	48194785	Translocation	-
chr01	27391129	27393210	-	-	Chr01	48194785	48192673	Translocation	-
chr01	27394220	27396740	-	-	Chr01	48188588	48186062	Translocation	-
chr01	27438493	27438493	C	CCTTGGGGGTCGTTTGGTTTAAGGTATAACATGGGTTACGCCGGTACTAATTTTTATACCACGTTTGGTATAAGGTATAGATTTATTCCGGGATTATTTTATACTTTGTACCAAACGTGGTATAAAAATTAGTGCCGGAATAACTCAACTTATACCTTCTTAACCCACTTATACTGAGATTATTTTATACCATCTTTCATATGGTATAAAATAATACCAACTGATGAGATAAATTAGTTCCGAAATTGTAATCTCGAGACTATTTTGACCTCAAACCAAACGACCA	Chr01	48404499	48404784	Insertion	-
chr01	27481904	27481904	C	CACAACTTCCTTCACAAAGTAATTAGGAGGCATGTAAGGAAATGAAATCCATGCAACTGCAATCATTTTTTCCTCATCCGGATCAAAGAGAGGATCTCACTTCAGTGTCCTTATTTGATACGACCAATTTTTGTAGGATATATAACAGGCCAGTGTCAAGAGAAGATGAACATAATCTTCCGGTATTATTAAACGAATTA	Chr01	48436616	48436815	Insertion	-
chr01	27455930	27459224	-	-	Chr05	67663702	67667022	Duplication	-
chr01	27455930	27459224	-	-	Chr05	67667022	67663702	Duplication	-
chr01	27455947	27456837	-	-	Chr10	76431223	76432113	Duplication	-
chr01	27455947	27456837	-	-	Chr10	76432113	76431223	Duplication	-
chr01	27456059	27457676	-	-	Chr08	91409346	91410964	Duplication	-
chr01	27456059	27457676	-	-	Chr08	91410964	91409346	Duplication	-
chr01	27456155	27462718	-	-	Chr06	50294196	50300809	Duplication	-
chr01	27456155	27459180	-	-	Chr06	50300809	50297790	Duplication	-
chr01	27461379	27462718	-	-	Chr06	50295535	50294196	Duplication	-
chr01	27456207	27459180	-	-	Chr06	50303124	50306082	Duplication	-
chr01	27456207	27459180	-	-	Chr06	50306082	50303124	Duplication	-
chr01	27456788	27462832	-	-	Chr05	84719165	84725307	Duplication	-
chr01	27456788	27458806	-	-	Chr05	84725307	84723292	Duplication	-
chr01	27461145	27462832	-	-	Chr05	84720852	84719165	Duplication	-
chr01	27457570	27458788	-	-	Chr11	59188549	59189760	Duplication	-
chr01	27457570	27458788	-	-	Chr11	59189760	59188549	Duplication	-
chr01	27461338	27462819	-	-	Chr08	113077971	113079456	Duplication	-
chr01	27461338	27462819	-	-	Chr08	113079456	113077971	Duplication	-
chr01	27656233	27664719	-	-	Chr02	33642127	33650656	Translocation	-
chr01	27656233	27664719	-	-	Chr02	33650656	33642127	Translocation	-
chr01	28032755	28033939	-	-	Chr05	42747580	42748742	Translocation	-
chr01	28032755	28033939	-	-	Chr05	42748742	42747580	Translocation	-
chr01	28034013	28035609	-	-	Chr05	42739618	42741206	Translocation	-
chr01	28034013	28035609	-	-	Chr05	42741206	42739618	Translocation	-
chr01	28087686	28091223	-	-	Chr01	63576435	63579900	Duplication	-
chr01	28087686	28091223	-	-	Chr01	63579900	63576435	Duplication	-
chr01	28258570	28259173	-	-	Chr01	191128010	191128613	Translocation	-
chr01	28258570	28259173	-	-	Chr01	191128613	191128010	Translocation	-
chr01	28270906	28272595	-	-	Chr09	134410863	134412550	Duplication	-
chr01	28270906	28272595	-	-	Chr09	134412550	134410863	Duplication	-
chr01	28270919	28272587	-	-	Chr09	134383670	134385335	Duplication	-
chr01	28270919	28272587	-	-	Chr09	134385335	134383670	Duplication	-
chr01	28271511	28272435	-	-	Chr05	94863472	94864396	Duplication	-
chr01	28271511	28272435	-	-	Chr05	94864396	94863472	Duplication	-
chr01	28271771	28272524	-	-	Chr09	88078066	88078819	Duplication	-
chr01	28271771	28272524	-	-	Chr09	88078819	88078066	Duplication	-
chr01	28284807	28285624	-	-	Chr01	47043277	47044086	Translocation	-
chr01	28284807	28285624	-	-	Chr01	47044086	47043277	Translocation	-
chr01	29185318	29186271	-	-	Chr01	35264148	35265096	Translocation	-
chr01	29185318	29186271	-	-	Chr01	35265096	35264148	Translocation	-
chr01	29197351	29199167	-	-	Chr01	35249103	35250985	Translocation	evm.TU.Chr01.748; evm.TU.Chr01.749
chr01	29197351	29199167	-	-	Chr01	35250985	35249103	Translocation	evm.TU.Chr01.748; evm.TU.Chr01.749
chr01	29198451	29198451	T	TATATACCAAGGGCTTTCGGTAGACTTCTTTCATTTCCGAATTAGCTTGCGACAAGTATATATATACACAC	Chr01	35249819	35249889	Insertion	-
chr01	29221506	29226627	-	-	Chr01	35211617	35216657	Translocation	-
chr01	29221506	29226627	-	-	Chr01	35216657	35211617	Translocation	-
chr01	29317507	29318504	-	-	Chr01	35091938	35092917	Translocation	-
chr01	29317507	29318504	-	-	Chr01	35092917	35091938	Translocation	-
chr01	29320032	29321388	-	-	Chr01	35086437	35087793	Translocation	-
chr01	29320032	29321388	-	-	Chr01	35087793	35086437	Translocation	-
chr01	29353262	29358618	-	-	Chr01	35009819	35015099	Translocation	-
chr01	29353262	29358618	-	-	Chr01	35015099	35009819	Translocation	-
chr01	29373775	29398619	-	-	Chr01	34973029	34999243	Translocation	evm.TU.Chr01.746; evm.TU.Chr01.747
chr01	29373775	29376729	-	-	Chr01	34999243	34996303	Translocation	-
chr01	29384699	29385172	-	-	Chr01	34986628	34986155	Translocation	-
chr01	29385318	29398619	-	-	Chr01	34986025	34973029	Translocation	evm.TU.Chr01.746; evm.TU.Chr01.747
chr01	29395776	29395776	A	ATAGAAATATAATTTATTTTTATTTTTATTAGCGCCGGGTGTCCGAATCTCTTTGAGCCCCGACTAATCCCGGGGGTGCACAGGCCCTCGGCAAGGAGTTCCCCGCAAGTGCACCACGGGTAATTCAGGGTTTCCCCAGTCCGATGGCCCTCAGAAATTGTTTGCACCCAGCGGGTTTCGAACTTGAGACCTTGAAAGGGAACACCCCAAGGCTCAAGTCAATTGCCACCAGGCCAACCCCTGAGGGTT	Chr01	34975874	34976122	Insertion	evm.TU.Chr01.747
chr01	29384699	29417150	-	-	Chr01	34961302	34986628	Translocation	evm.TU.Chr01.746; evm.TU.Chr01.747
chr01	29384699	29385172	-	-	Chr01	34986628	34986155	Translocation	-
chr01	29385318	29398619	-	-	Chr01	34986025	34973029	Translocation	evm.TU.Chr01.746; evm.TU.Chr01.747
chr01	29395776	29395776	A	ATAGAAATATAATTTATTTTTATTTTTATTAGCGCCGGGTGTCCGAATCTCTTTGAGCCCCGACTAATCCCGGGGGTGCACAGGCCCTCGGCAAGGAGTTCCCCGCAAGTGCACCACGGGTAATTCAGGGTTTCCCCAGTCCGATGGCCCTCAGAAATTGTTTGCACCCAGCGGGTTTCGAACTTGAGACCTTGAAAGGGAACACCCCAAGGCTCAAGTCAATTGCCACCAGGCCAACCCCTGAGGGTT	Chr01	34975874	34976122	Insertion	evm.TU.Chr01.747
chr01	29399466	29401047	-	-	Chr01	34972423	34970841	Translocation	evm.TU.Chr01.746
chr01	29413862	29417150	-	-	Chr01	34964604	34961302	Translocation	-
chr01	29430214	29431415	-	-	Chr07	121706650	121707876	Duplication	-
chr01	29430214	29431415	-	-	Chr07	121707876	121706650	Duplication	-
chr01	29629107	29630376	-	-	Chr01	34771497	34772759	Translocation	-
chr01	29629107	29630376	-	-	Chr01	34772759	34771497	Translocation	-
chr01	29632949	29640899	-	-	Chr01	34753916	34761973	Translocation	evm.TU.Chr01.744
chr01	29632949	29640899	-	-	Chr01	34761973	34753916	Translocation	evm.TU.Chr01.744
chr01	29638479	29638479	T	TGTATAGATCATATAAAAAAAAAAGGGCAGCCCGGTGCACTAAGCTCCCGCTATGGGCGGGGTCCGGAGAAGGGCCGGACCACAAGGGTCTATTGTACGCAACCTTACCTTGCATTTCTGAAAGAGGCTGTTTCCACGGCTCGAACCCGTGACCTCCTG	Chr01	34756353	34756511	Insertion	evm.TU.Chr01.744
chr01	29646785	29647095	-	-	Chr01	34731746	34732056	Translocation	-
chr01	29646785	29647095	-	-	Chr01	34732056	34731746	Translocation	-
chr01	29650514	29660406	-	-	Chr01	34689259	34699127	Translocation	-
chr01	29650514	29651893	-	-	Chr01	34699127	34697748	Translocation	-
chr01	29651964	29652957	-	-	Chr01	34697691	34696699	Translocation	-
chr01	29656878	29660406	-	-	Chr01	34692772	34689259	Translocation	-
chr01	29689674	29692408	-	-	Chr01	34656214	34658947	Translocation	-
chr01	29689674	29690575	-	-	Chr01	34658947	34658046	Translocation	-
chr01	29690622	29692408	-	-	Chr01	34658002	34656214	Translocation	-
chr01	30141308	30141912	-	-	Chr06	57515720	57516309	Translocation	-
chr01	30141308	30141912	-	-	Chr06	57516309	57515720	Translocation	-
chr01	30216516	30216516	T	TTGAGCGAAGCTCATATTACTAATCATTCACAAAATATTTAGATTGTCTAATTTTTCTAAGGTAGTAGTTATCCTGATAAGTACA	Chr01	36137483	36137567	Insertion	-
chr01	30224796	30225486	-	-	Chr05	70654272	70654947	Translocation	-
chr01	30224796	30225486	-	-	Chr05	70654947	70654272	Translocation	-
chr01	30256857	30259219	-	-	Chr05	157842616	157844960	Translocation	-
chr01	30256857	30259219	-	-	Chr05	157844960	157842616	Translocation	-
chr01	30269224	30271687	-	-	Chr05	157831227	157833669	Translocation	-
chr01	30269224	30271687	-	-	Chr05	157833669	157831227	Translocation	-
chr01	30613725	30614295	-	-	Chr09	43342128	43342698	Duplication	-
chr01	30613725	30614295	-	-	Chr09	43342698	43342128	Duplication	-
chr01	30750926	30753587	-	-	Chr04	111963554	111966181	Duplication	-
chr01	30750926	30753587	-	-	Chr04	111966181	111963554	Duplication	-
chr01	30752951	30753967	-	-	Chr02	27351856	27352872	Translocation	-
chr01	30752951	30753967	-	-	Chr02	27352872	27351856	Translocation	-
chr01	30853735	30854710	-	-	Chr04	163136956	163137932	Duplication	-
chr01	30853735	30854710	-	-	Chr04	163137932	163136956	Duplication	-
chr01	30967270	30970507	-	-	Chr10	183047350	183050788	Translocation	-
chr01	30967270	30970507	-	-	Chr10	183050788	183047350	Translocation	-
chr01	30967787	30967787	T	TGAGCTGTGTCATAACATAGTCTACAAACTACCATTATCACGTGACTGCGTGAGGATGGGAATGCTTTAAGATGGTCAACAACCATTTTTTAATTTTGCATCAAATTTCTAATTCTGAGTACTTATCTAAAATGACCTTAAAATTTTAGTATTGTCCTGGAGAGTGATATAAAGACATTAAA	Chr10	183050108	183050289	Insertion	-
chr01	31115214	31119979	-	-	Chr02	60779280	60784011	Translocation	-
chr01	31115214	31119979	-	-	Chr02	60784011	60779280	Translocation	-
chr01	31359883	31361801	-	-	Chr11	49343893	49345813	Translocation	-
chr01	31359883	31361801	-	-	Chr11	49345813	49343893	Translocation	-
chr01	31609204	31610318	-	-	Chr11	46429138	46430252	Translocation	-
chr01	31609204	31610318	-	-	Chr11	46430252	46429138	Translocation	-
chr01	31851996	31852300	-	-	Chr08	56968484	56968788	Duplication	-
chr01	31851996	31852300	-	-	Chr08	56968788	56968484	Duplication	-
chr01	32106381	32107357	-	-	Chr01	121139909	121140885	Translocation	-
chr01	32106381	32107357	-	-	Chr01	121140885	121139909	Translocation	-
chr01	32106812	32107658	-	-	Chr01	88815477	88816335	Translocation	-
chr01	32106812	32107658	-	-	Chr01	88816335	88815477	Translocation	-
chr01	32151560	32152169	-	-	Chr01	40616817	40617426	Translocation	-
chr01	32151560	32152169	-	-	Chr01	40617426	40616817	Translocation	-
chr01	32607202	32611186	-	-	Chr03	63728445	63732434	Duplication	-
chr01	32607202	32611186	-	-	Chr03	63732434	63728445	Duplication	-
chr01	32675785	32677773	-	-	Chr03	54208211	54210182	Translocation	-
chr01	32675785	32677773	-	-	Chr03	54210182	54208211	Translocation	-
chr01	32896638	32897075	-	-	Chr01	76290512	76290948	Translocation	-
chr01	32896638	32897075	-	-	Chr01	76290948	76290512	Translocation	-
chr01	32899475	32904533	-	-	Chr06	63584258	63589569	Duplication	evm.TU.Chr06.1093
chr01	32899475	32904533	-	-	Chr06	63589569	63584258	Duplication	evm.TU.Chr06.1093
chr01	34572509	34574770	-	-	Chr09	32148346	32150610	Translocation	-
chr01	34572509	34574770	-	-	Chr09	32150610	32148346	Translocation	-
chr01	34740002	34740636	-	-	Chr01	87368043	87368669	Translocation	-
chr01	34740002	34740636	-	-	Chr01	87368669	87368043	Translocation	-
chr01	34742086	34742637	-	-	Chr04	175933476	175934027	Duplication	-
chr01	34742086	34742637	-	-	Chr04	175934027	175933476	Duplication	-
chr01	34806073	34806719	-	-	Chr02	51290951	51291597	Translocation	-
chr01	34806073	34806719	-	-	Chr02	51291597	51290951	Translocation	-
chr01	34974851	34976137	-	-	Chr01	154422890	154424191	Translocation	-
chr01	34974851	34976137	-	-	Chr01	154424191	154422890	Translocation	-
chr01	35049643	35050173	-	-	Chr06	88422207	88422739	Translocation	-
chr01	35049643	35050173	-	-	Chr06	88422739	88422207	Translocation	-
chr01	35276580	35277159	-	-	Chr10	76521496	76522075	Translocation	-
chr01	35276580	35277159	-	-	Chr10	76522075	76521496	Translocation	-
chr01	35688779	35691975	-	-	Chr03	110572646	110575822	Duplication	evm.TU.Chr03.1406
chr01	35688779	35691975	-	-	Chr03	110575822	110572646	Duplication	evm.TU.Chr03.1406
chr01	35845446	35845446	G	GGTATGGGGGCTGACGCCTGCCCAGTGCCGGAAGGTCAAGGATGTTGGCAACCTGATGACAGGGGAGCCGGCGA	Chr05	122955796	122955869	Insertion	-
chr01	35840894	35841826	-	-	Chr09	64704391	64705324	Duplication	-
chr01	35840894	35841826	-	-	Chr09	64705324	64704391	Duplication	-
chr01	35840894	35842052	-	-	Chr06	79683929	79685086	Duplication	-
chr01	35840894	35842052	-	-	Chr06	79685086	79683929	Duplication	-
chr01	35840962	35842129	-	-	Chr06	42357289	42358456	Duplication	-
chr01	35840962	35842129	-	-	Chr06	42358456	42357289	Duplication	-
chr01	35843546	35847446	-	-	Chr07	112241268	112245158	Duplication	-
chr01	35843546	35847446	-	-	Chr07	112245158	112241268	Duplication	-
chr01	35845586	35847412	-	-	Chr06	79679554	79681336	Duplication	-
chr01	35845586	35847412	-	-	Chr06	79681336	79679554	Duplication	-
chr01	35845860	35849085	-	-	Chr06	58298462	58301708	Duplication	-
chr01	35845860	35849085	-	-	Chr06	58301708	58298462	Duplication	-
chr01	35846214	35847450	-	-	Chr09	64698517	64699753	Duplication	-
chr01	35846214	35847450	-	-	Chr09	64699753	64698517	Duplication	-
chr01	35976822	35979831	-	-	Chr01	55379488	55382323	Translocation	-
chr01	35976822	35977294	-	-	Chr01	55382323	55381851	Translocation	-
chr01	35978481	35979831	-	-	Chr01	55380840	55379488	Translocation	-
chr01	35978404	35979774	-	-	Chr01	38986899	38988297	Duplication	-
chr01	35978404	35979774	-	-	Chr01	38988297	38986899	Duplication	-
chr01	35978449	35979840	-	-	Chr06	93904234	93905616	Duplication	-
chr01	35978449	35979840	-	-	Chr06	93905616	93904234	Duplication	-
chr01	35978478	35979884	-	-	Chr03	100820933	100822332	Duplication	-
chr01	35978478	35979884	-	-	Chr03	100822332	100820933	Duplication	-
chr01	35978488	35979841	-	-	Chr10	133305415	133306767	Duplication	-
chr01	35978488	35979841	-	-	Chr10	133306767	133305415	Duplication	-
chr01	35978493	35979606	-	-	Chr01	89205610	89206712	Duplication	-
chr01	35978493	35979606	-	-	Chr01	89206712	89205610	Duplication	-
chr01	35978505	35979769	-	-	Chr01	121378988	121380242	Duplication	-
chr01	35978505	35979769	-	-	Chr01	121380242	121378988	Duplication	-
chr01	35978691	35979884	-	-	Chr04	189493253	189494494	Duplication	-
chr01	35978691	35979884	-	-	Chr04	189494494	189493253	Duplication	-
chr01	35978725	35979451	-	-	Chr10	114331697	114332423	Duplication	-
chr01	35978725	35979451	-	-	Chr10	114332423	114331697	Duplication	-
chr01	35978725	35979751	-	-	Chr06	59428631	59429674	Duplication	-
chr01	35978725	35979751	-	-	Chr06	59429674	59428631	Duplication	-
chr01	35978725	35979823	-	-	Chr12	74680261	74681358	Duplication	-
chr01	35978725	35979823	-	-	Chr12	74681358	74680261	Duplication	-
chr01	35978725	35979884	-	-	Chr11	67659402	67660572	Duplication	-
chr01	35978725	35979884	-	-	Chr11	67660572	67659402	Duplication	-
chr01	36673434	36673434	A	AGGTTTCTAACATATTCATACCTAACGATTTTCCACAAAGTGGTGACGAAACGTATAACTTGTACAAATCTTTCCATTTTCCAAGTC	Chr01	158341211	158341297	Insertion	-
chr01	36829940	36830559	-	-	Chr06	67209839	67210447	Translocation	-
chr01	36829940	36830559	-	-	Chr06	67210447	67209839	Translocation	-
chr01	36840310	36840310	c	CGTAGTTTTTGCTTTATGCATCTTGGGCCTGAGGCCGTAGTTATGTATACGTATACTTGGTCCCGAGGAT	Chr01	158536665	158536734	Insertion	-
chr01	36957734	36959522	-	-	Chr10	168151323	168152992	Duplication	-
chr01	36957734	36959522	-	-	Chr10	168152992	168151323	Duplication	-
chr01	37001181	37005542	-	-	Chr05	82339416	82343775	Translocation	-
chr01	37001181	37005542	-	-	Chr05	82343775	82339416	Translocation	-
chr01	37040391	37041991	-	-	Chr01	198113482	198115082	Translocation	-
chr01	37040391	37041991	-	-	Chr01	198115082	198113482	Translocation	-
chr01	37433217	37437425	-	-	Chr01	200124021	200128226	Translocation	-
chr01	37433217	37435072	-	-	Chr01	200128226	200126380	Translocation	-
chr01	37435332	37437425	-	-	Chr01	200126078	200124021	Translocation	-
chr01	37453312	37454572	-	-	Chr01	200104840	200106143	Translocation	-
chr01	37453312	37454572	-	-	Chr01	200106143	200104840	Translocation	-
chr01	37471601	37472900	-	-	Chr01	200092974	200094241	Translocation	-
chr01	37471601	37472900	-	-	Chr01	200094241	200092974	Translocation	-
chr01	37479165	37479795	-	-	Chr01	200055854	200056487	Translocation	-
chr01	37479165	37479795	-	-	Chr01	200056487	200055854	Translocation	-
chr01	37486952	37487457	-	-	Chr01	200029012	200029518	Translocation	-
chr01	37486952	37487457	-	-	Chr01	200029518	200029012	Translocation	-
chr01	37514455	37551748	-	-	Chr01	199984954	200018620	Translocation	evm.TU.Chr01.2638; evm.TU.Chr01.2639
chr01	37514455	37515060	-	-	Chr01	200018620	200018015	Translocation	-
chr01	37515191	37517855	-	-	Chr01	200017884	200015211	Translocation	evm.TU.Chr01.2639
chr01	37517967	37519830	-	-	Chr01	200015096	200013277	Translocation	evm.TU.Chr01.2639
chr01	37520175	37528782	-	-	Chr01	200012684	200004072	Translocation	evm.TU.Chr01.2639
chr01	37528911	37530859	-	-	Chr01	200001423	199999450	Translocation	evm.TU.Chr01.2638
chr01	37530997	37533781	-	-	Chr01	199999337	199996448	Translocation	evm.TU.Chr01.2638
chr01	37532706	37532706	G	GAACATAAGCTAGGAAAAGAGAACAGGCCATTAGTCAAGAACAGGCTTTTGAGCCCAAAAATGGAAAAGGATGAGCATATGCAAATAGTTGATGACAAATGCAAA	Chr01	199997522	199997626	Insertion	evm.TU.Chr01.2638
chr01	37547471	37551748	-	-	Chr01	199989241	199984954	Translocation	-
chr01	37794881	37794881	T	TTTTGTAGCAAACTTGATATGACCGCATATATGCTATAAGAGATTAAACTGCGCTAATTATCTAAATTATTTTTGCATTGTTAGTATATGTAATTTTTTTTCCCACCCATTTAGGAGGATTTTAGACCATTTAGTATATGTA	Chr01	39668779	39668920	Insertion	-
chr01	37860370	37860370	c	CCGGAGTGGGTAGGAGCGGGTCGAGTCCGTATCGCCGCGGAGCAACAGCCGCGTTCGGATCTGATCTATTTACTCGGCAATTCATCCGGTGACTTCACGGTCGCCAAAGAAGCCCCAAGAAGCATCAAACATTTCCGATGAGATCGATGGAGCAATTCTTAGATAGCAAGCACTAGCTCCCGGTGCGACTTCATAAAAAGCAATCAAAGAGAAGATCGAAGAGAATGAAACA	Chr01	39807162	39807393	Insertion	-
chr01	37867859	37867859	T	TAAGAAGCTCATTGCAATTACATGATACTGCAACCAATTAGAACCACTTGTTTCTTGTACTATTTGATTGATGTCAATAAAGAGTTGGTTACAATGACTTA	Chr01	39814891	39814991	Insertion	-
chr01	38016772	38025841	-	-	Chr01	39966052	39975144	Translocation	-
chr01	38016772	38019238	-	-	Chr01	39975144	39972655	Translocation	-
chr01	38019490	38021411	-	-	Chr01	39972402	39970535	Translocation	-
chr01	38021851	38024104	-	-	Chr01	39970113	39967794	Translocation	-
chr01	38024271	38025841	-	-	Chr01	39967625	39966052	Translocation	-
chr01	38026284	38027359	-	-	Chr01	39945365	39946441	Translocation	-
chr01	38026284	38027359	-	-	Chr01	39946441	39945365	Translocation	-
chr01	38036600	38043010	-	-	Chr01	78201372	78207750	Translocation	-
chr01	38036600	38043010	-	-	Chr01	78207750	78201372	Translocation	-
chr01	38046065	38046847	-	-	Chr01	78187908	78188643	Translocation	-
chr01	38046065	38046847	-	-	Chr01	78188643	78187908	Translocation	-
chr01	38087377	38098148	-	-	Chr01	78143900	78155990	Translocation	-
chr01	38087377	38092374	-	-	Chr01	78155990	78150963	Translocation	-
chr01	38095451	38098148	-	-	Chr01	78146595	78143900	Translocation	-
chr01	38122443	38132498	-	-	Chr01	78088615	78098566	Translocation	-
chr01	38122443	38123716	-	-	Chr01	78098566	78097297	Translocation	-
chr01	38126058	38126913	-	-	Chr01	78095111	78094252	Translocation	-
chr01	38129008	38132498	-	-	Chr01	78092100	78088615	Translocation	-
chr01	38183848	38184300	-	-	Chr08	78284022	78284474	Duplication	-
chr01	38183848	38184300	-	-	Chr08	78284474	78284022	Duplication	-
chr01	38212595	38214604	-	-	Chr01	77984496	77986504	Translocation	-
chr01	38212595	38214604	-	-	Chr01	77986504	77984496	Translocation	-
chr01	38274151	38277282	-	-	Chr01	199978481	199981781	Translocation	-
chr01	38274151	38277282	-	-	Chr01	199981781	199978481	Translocation	-
chr01	38276045	38276045	T	TTTTTTTTTTTTTTTTTTTTTTTCCCTCCCATTTAGGAGGATTTATAGTGTTTCCACACTTCCCCTCCAGTGTGACTCGAACCCAAGACCTACCAGTCGTGGGTGGAGGTGCTTAACCACTGAGCCATCCCTCACTTGTCGTTTTGTATCAG	Chr01	199979735	199979886	Insertion	-
chr01	38290485	38293456	-	-	Chr01	199930358	199933370	Translocation	-
chr01	38290485	38293456	-	-	Chr01	199933370	199930358	Translocation	-
chr01	38300741	38316790	-	-	Chr01	199911360	199926576	Translocation	-
chr01	38300741	38301471	-	-	Chr01	199926576	199925858	Translocation	-
chr01	38301798	38305265	-	-	Chr01	199925551	199922077	Translocation	-
chr01	38307535	38309559	-	-	Chr01	199921065	199919018	Translocation	-
chr01	38312196	38312982	-	-	Chr01	199917481	199916695	Translocation	-
chr01	38314550	38315499	-	-	Chr01	199913578	199912646	Translocation	-
chr01	38315598	38316790	-	-	Chr01	199912551	199911360	Translocation	-
chr01	38343476	38344225	-	-	Chr01	199784793	199785536	Translocation	-
chr01	38343476	38344225	-	-	Chr01	199785536	199784793	Translocation	-
chr01	38346101	38347471	-	-	Chr01	199780691	199782054	Translocation	-
chr01	38346101	38347471	-	-	Chr01	199782054	199780691	Translocation	-
chr01	38352371	38353071	-	-	Chr05	69896979	69897679	Duplication	-
chr01	38352371	38353071	-	-	Chr05	69897679	69896979	Duplication	-
chr01	38404524	38420052	-	-	Chr01	199729744	199741856	Translocation	-
chr01	38404524	38409747	-	-	Chr01	199741856	199736640	Translocation	-
chr01	38411106	38411513	-	-	Chr01	199735533	199735126	Translocation	-
chr01	38412540	38414169	-	-	Chr01	199734121	199732488	Translocation	-
chr01	38419338	38420052	-	-	Chr01	199730458	199729744	Translocation	-
chr01	38486070	38493282	-	-	Chr01	199611036	199618198	Translocation	evm.TU.Chr01.2634
chr01	38486070	38487315	-	-	Chr01	199618198	199616956	Translocation	-
chr01	38487859	38489181	-	-	Chr01	199616369	199615084	Translocation	evm.TU.Chr01.2634
chr01	38490007	38493282	-	-	Chr01	199614268	199611036	Translocation	-
chr01	38540048	38540506	-	-	Chr01	199509364	199509821	Translocation	-
chr01	38540048	38540506	-	-	Chr01	199509821	199509364	Translocation	-
chr01	38585704	38586979	-	-	Chr01	199400076	199401351	Translocation	-
chr01	38585704	38586979	-	-	Chr01	199401351	199400076	Translocation	-
chr01	38612916	38618641	-	-	Chr01	199342015	199347702	Translocation	-
chr01	38612916	38618641	-	-	Chr01	199347702	199342015	Translocation	-
chr01	38721411	38729392	-	-	Chr01	146976461	146984399	Translocation	-
chr01	38721411	38722563	-	-	Chr01	146984399	146983268	Translocation	-
chr01	38722663	38727281	-	-	Chr01	146983168	146978544	Translocation	-
chr01	38727523	38729392	-	-	Chr01	146978314	146976461	Translocation	-
chr01	38748659	38750583	-	-	Chr01	146968023	146969900	Translocation	-
chr01	38748659	38749774	-	-	Chr01	146969900	146968848	Translocation	-
chr01	38749926	38750583	-	-	Chr01	146968677	146968023	Translocation	-
chr01	38753953	38755285	-	-	Chr01	146962200	146963541	Translocation	-
chr01	38753953	38755285	-	-	Chr01	146963541	146962200	Translocation	-
chr01	38768692	38772857	-	-	Chr01	146949579	146953721	Translocation	-
chr01	38768692	38769979	-	-	Chr01	146953721	146952435	Translocation	-
chr01	38771743	38772857	-	-	Chr01	146950687	146949579	Translocation	-
chr01	38775064	38776306	-	-	Chr01	146945586	146946826	Translocation	-
chr01	38775064	38776306	-	-	Chr01	146946826	146945586	Translocation	-
chr01	38820678	38822322	-	-	Chr01	146867401	146869046	Translocation	-
chr01	38820678	38822322	-	-	Chr01	146869046	146867401	Translocation	-
chr01	39025049	39037810	-	-	Chr01	146262004	146279325	Translocation	evm.TU.Chr01.1586
chr01	39025049	39030443	-	-	Chr01	146279325	146274068	Translocation	evm.TU.Chr01.1586
chr01	39027667	39027667	A	AAAAGTCCATTTTCTTAACAATGTCAAAGCAACTATTTTTCATCAGATACCAAAGAAACAGGAATCCAT	Chr01	146276641	146276709	Insertion	evm.TU.Chr01.1586
chr01	39030787	39035800	-	-	Chr01	146273749	146268755	Translocation	evm.TU.Chr01.1586
chr01	39037182	39037810	-	-	Chr01	146262626	146262004	Translocation	-
chr01	39055564	39056490	-	-	Chr01	146235901	146236803	Translocation	-
chr01	39055564	39056490	-	-	Chr01	146236803	146235901	Translocation	-
chr01	39058802	39061598	-	-	Chr01	146229253	146232024	Translocation	-
chr01	39058802	39061598	-	-	Chr01	146232024	146229253	Translocation	-
chr01	39080329	39090754	-	-	Chr01	146214734	146227626	Translocation	-
chr01	39080329	39083002	-	-	Chr01	146227626	146224964	Translocation	-
chr01	39083111	39085039	-	-	Chr01	146224804	146222858	Translocation	-
chr01	39085395	39087665	-	-	Chr01	146222512	146220272	Translocation	-
chr01	39090214	39090754	-	-	Chr01	146215269	146214734	Translocation	-
chr01	39105705	39106083	-	-	Chr01	146200162	146200539	Translocation	-
chr01	39105705	39106083	-	-	Chr01	146200539	146200162	Translocation	-
chr01	39107892	39109266	-	-	Chr01	145686868	145688241	Translocation	-
chr01	39107892	39109266	-	-	Chr01	145688241	145686868	Translocation	-
chr01	39166143	39166143	G	GTATACTAGACATTCAAACTTGTGTACTAGACATTCTTTCAAACTTGTGTACTAGAAAAAT	Chr01	145717947	145718007	Insertion	-
chr01	39569581	39570816	-	-	Chr01	78538402	78539635	Translocation	evm.TU.Chr01.1075
chr01	39569581	39570816	-	-	Chr01	78539635	78538402	Translocation	evm.TU.Chr01.1075
chr01	39589144	39590608	-	-	Chr07	121241539	121243007	Duplication	-
chr01	39589144	39590608	-	-	Chr07	121243007	121241539	Duplication	-
chr01	39593117	39593917	-	-	Chr01	78512213	78513014	Translocation	-
chr01	39593117	39593917	-	-	Chr01	78513014	78512213	Translocation	-
chr01	39607813	39608974	-	-	Chr01	78494279	78495441	Translocation	-
chr01	39607813	39608974	-	-	Chr01	78495441	78494279	Translocation	-
chr01	39611565	39612714	-	-	Chr01	78469643	78470790	Translocation	-
chr01	39611565	39612714	-	-	Chr01	78470790	78469643	Translocation	-
chr01	39685191	39695742	-	-	Chr01	78401366	78411776	Translocation	-
chr01	39685191	39695742	-	-	Chr01	78411776	78401366	Translocation	-
chr01	39685229	39685229	T	TTTATGTAATTGGAACAAAATTGAGTTTAATTTTAATTGACATTAAATCACGTCTGCATGTATTGAGATCTGAAATGTTGAATTGATAATTTTGGATCAGTTAGGGTTTTAAGATATATTCTGATTTGATGCTATGTGAAGCCGGTTTTCTTATTTTTTTTTTGTAACTGTATTTTCGGATCTTTGCTTATCGATTTGCAGTATTATGTGTTTATTCTGCAATTGTATGATA	Chr01	78411507	78411738	Insertion	-
chr01	39741664	39753462	-	-	Chr01	78268116	78279982	Translocation	-
chr01	39741664	39742655	-	-	Chr01	78279982	78278991	Translocation	-
chr01	39744183	39746758	-	-	Chr01	78277500	78274929	Translocation	-
chr01	39748567	39750126	-	-	Chr01	78273004	78271437	Translocation	-
chr01	39751051	39753462	-	-	Chr01	78270496	78268116	Translocation	-
chr01	39778589	39780731	-	-	Chr01	78219718	78221870	Translocation	-
chr01	39778589	39780731	-	-	Chr01	78221870	78219718	Translocation	-
chr01	39787167	39787950	-	-	Chr01	108397517	108398300	Translocation	-
chr01	39787167	39787950	-	-	Chr01	108398300	108397517	Translocation	-
chr01	39795711	39796455	-	-	Chr01	78218978	78219722	Translocation	-
chr01	39795711	39796455	-	-	Chr01	78219722	78218978	Translocation	-
chr01	40019848	40022194	-	-	Chr01	62146251	62148583	Duplication	-
chr01	40019848	40022194	-	-	Chr01	62148583	62146251	Duplication	-
chr01	40026539	40042058	-	-	Chr01	62121036	62138440	Duplication	-
chr01	40026539	40029749	-	-	Chr01	62138440	62135255	Duplication	-
chr01	40029835	40031184	-	-	Chr01	62135169	62133821	Duplication	-
chr01	40032833	40035702	-	-	Chr01	62129659	62126789	Duplication	-
chr01	40039836	40042058	-	-	Chr01	62123276	62121036	Duplication	-
chr01	40058108	40061281	-	-	Chr01	62110010	62113162	Duplication	-
chr01	40058108	40061281	-	-	Chr01	62113162	62110010	Duplication	-
chr01	40069053	40072509	-	-	Chr01	62096488	62099942	Duplication	-
chr01	40069053	40070233	-	-	Chr01	62099942	62098762	Duplication	-
chr01	40070570	40072509	-	-	Chr01	62098427	62096488	Duplication	-
chr01	40091531	40094912	-	-	Chr01	62059112	62062596	Duplication	-
chr01	40091531	40094912	-	-	Chr01	62062596	62059112	Duplication	-
chr01	40122113	40125176	-	-	Chr01	62048743	62051832	Duplication	-
chr01	40122113	40125176	-	-	Chr01	62051832	62048743	Duplication	-
chr01	40159434	40164414	-	-	Chr01	62000887	62005902	Duplication	-
chr01	40159434	40161529	-	-	Chr01	62005902	62003789	Duplication	-
chr01	40161652	40164414	-	-	Chr01	62003686	62000887	Duplication	-
chr01	40398599	40400337	-	-	Chr04	104958238	104959970	Duplication	-
chr01	40398599	40400337	-	-	Chr04	104959970	104958238	Duplication	-
chr01	40403666	40407239	-	-	Chr01	144510295	144513878	Translocation	evm.TU.Chr01.1553
chr01	40403666	40407239	-	-	Chr01	144513878	144510295	Translocation	evm.TU.Chr01.1553
chr01	40814766	40815892	-	-	Chr02	29174506	29175652	Translocation	-
chr01	40814766	40815892	-	-	Chr02	29175652	29174506	Translocation	-
chr01	41254004	41254978	-	-	Chr01	29471032	29472016	Translocation	-
chr01	41254004	41254978	-	-	Chr01	29472016	29471032	Translocation	-
chr01	41311648	41316822	-	-	Chr01	29265195	29270199	Translocation	-
chr01	41311648	41316822	-	-	Chr01	29270199	29265195	Translocation	-
chr01	41450655	41451802	-	-	Chr02	130174493	130175630	Translocation	-
chr01	41450655	41451802	-	-	Chr02	130175630	130174493	Translocation	-
chr01	42008749	42008749	G	GGGTCGTTACACAACCTTTTCTAATTAGCTTTGGCTTTGTAATATCCACATGACTAATTTATACATCTTTATTTCAGGCTGGTGAAGAAGAAGTGGTTTAGGACTAAAGAGGAAAAA	Chr01	143784829	143784945	Insertion	-
chr01	42907702	42910646	-	-	Chr05	82047027	82049974	Duplication	-
chr01	42907702	42910646	-	-	Chr05	82049974	82047027	Duplication	-
chr01	42907862	42909797	-	-	Chr08	66682764	66684698	Duplication	-
chr01	42907862	42909797	-	-	Chr08	66684698	66682764	Duplication	-
chr01	42908479	42909760	-	-	Chr08	66687257	66688537	Duplication	-
chr01	42908479	42909760	-	-	Chr08	66688537	66687257	Duplication	-
chr01	42908703	42909904	-	-	Chr05	133854160	133855361	Duplication	-
chr01	42908703	42909904	-	-	Chr05	133855361	133854160	Duplication	-
chr01	42908749	42909904	-	-	Chr05	133849041	133850193	Duplication	-
chr01	42908749	42909904	-	-	Chr05	133850193	133849041	Duplication	-
chr01	42909624	42909909	-	-	Chr09	88504510	88504795	Duplication	-
chr01	42909624	42909909	-	-	Chr09	88504795	88504510	Duplication	-
chr01	43044809	43045394	-	-	Chr10	71469519	71470104	Translocation	-
chr01	43044809	43045394	-	-	Chr10	71470104	71469519	Translocation	-
chr01	43075543	43077364	-	-	Chr01	26093747	26095568	Translocation	-
chr01	43075543	43077364	-	-	Chr01	26095568	26093747	Translocation	-
chr01	43340680	43341702	-	-	Chr07	76254744	76255768	Duplication	-
chr01	43340680	43341702	-	-	Chr07	76255768	76254744	Duplication	-
chr01	43412256	43413143	-	-	Chr04	174001640	174002539	Translocation	-
chr01	43412256	43413143	-	-	Chr04	174002539	174001640	Translocation	-
chr01	43420518	43421508	-	-	Chr04	173993396	173994386	Duplication	-
chr01	43420518	43421508	-	-	Chr04	173994386	173993396	Duplication	-
chr01	43443373	43450701	-	-	Chr06	67213802	67221071	Translocation	-
chr01	43443373	43443861	-	-	Chr06	67221071	67220584	Translocation	-
chr01	43447328	43450701	-	-	Chr06	67217172	67213802	Translocation	-
chr01	43543156	43545173	-	-	Chr01	121789720	121791730	Translocation	-
chr01	43543156	43545173	-	-	Chr01	121791730	121789720	Translocation	-
chr01	43548518	43549470	-	-	Chr01	121644967	121645912	Translocation	-
chr01	43548518	43549470	-	-	Chr01	121645912	121644967	Translocation	-
chr01	43577233	43578249	-	-	Chr01	121072254	121073267	Translocation	-
chr01	43577233	43578249	-	-	Chr01	121073267	121072254	Translocation	-
chr01	43622253	43628105	-	-	Chr01	121012868	121018629	Translocation	-
chr01	43622253	43628105	-	-	Chr01	121018629	121012868	Translocation	-
chr01	43643158	43646480	-	-	Chr04	145401070	145404373	Duplication	-
chr01	43643158	43646480	-	-	Chr04	145404373	145401070	Duplication	-
chr01	43651944	43652918	-	-	Chr04	145394290	145395264	Duplication	-
chr01	43651944	43652918	-	-	Chr04	145395264	145394290	Duplication	-
chr01	43868731	43870183	-	-	Chr05	154675483	154676916	Duplication	-
chr01	43868731	43870183	-	-	Chr05	154676916	154675483	Duplication	-
chr01	43868824	43869431	-	-	Chr11	91035868	91036474	Duplication	-
chr01	43868824	43869431	-	-	Chr11	91036474	91035868	Duplication	-
chr01	43868864	43869951	-	-	Chr01	36722919	36724007	Translocation	-
chr01	43868864	43869951	-	-	Chr01	36724007	36722919	Translocation	-
chr01	43869298	43869937	-	-	Chr01	36620471	36621109	Duplication	-
chr01	43869298	43869937	-	-	Chr01	36621109	36620471	Duplication	-
chr01	44206309	44207242	-	-	Chr01	68915055	68915988	Translocation	-
chr01	44206309	44207242	-	-	Chr01	68915988	68915055	Translocation	-
chr01	44800733	44804070	-	-	Chr06	67055072	67058407	Translocation	-
chr01	44800733	44804070	-	-	Chr06	67058407	67055072	Translocation	-
chr01	45188028	45189060	-	-	Chr10	63469107	63470139	Translocation	-
chr01	45188028	45189060	-	-	Chr10	63470139	63469107	Translocation	-
chr01	45366836	45368715	-	-	Chr01	32073127	32075000	Translocation	evm.TU.Chr01.728
chr01	45366836	45368715	-	-	Chr01	32075000	32073127	Translocation	evm.TU.Chr01.728
chr01	45372494	45374347	-	-	Chr01	32067420	32069328	Translocation	evm.TU.Chr01.728
chr01	45372494	45373287	-	-	Chr01	32069328	32068527	Translocation	evm.TU.Chr01.728
chr01	45373459	45374347	-	-	Chr01	32068331	32067420	Translocation	-
chr01	45389852	45391127	-	-	Chr01	32043797	32045070	Translocation	-
chr01	45389852	45391127	-	-	Chr01	32045070	32043797	Translocation	-
chr01	45470260	45470723	-	-	Chr01	31821851	31822315	Translocation	-
chr01	45470260	45470723	-	-	Chr01	31822315	31821851	Translocation	-
chr01	45599448	45602747	-	-	Chr01	31376147	31379472	Translocation	-
chr01	45599448	45602747	-	-	Chr01	31379472	31376147	Translocation	-
chr01	45601702	45601702	A	AAAAAAAAAAATATATATATATATATATATATATATATATATATATATATATATGTAT	Chr01	31377190	31377247	Insertion	-
chr01	45628457	45630172	-	-	Chr01	31365008	31366727	Translocation	-
chr01	45628457	45630172	-	-	Chr01	31366727	31365008	Translocation	-
chr01	45634848	45638287	-	-	Chr01	31339057	31342853	Translocation	-
chr01	45634848	45635672	-	-	Chr01	31342853	31342029	Translocation	-
chr01	45636674	45638287	-	-	Chr01	31340669	31339057	Translocation	-
chr01	45646768	45648462	-	-	Chr12	64154017	64155711	Duplication	-
chr01	45646768	45648462	-	-	Chr12	64155711	64154017	Duplication	-
chr01	45655656	45656143	-	-	Chr01	31302983	31303469	Translocation	-
chr01	45655656	45656143	-	-	Chr01	31303469	31302983	Translocation	-
chr01	45658725	45659664	-	-	Chr01	31300117	31301052	Duplication	-
chr01	45658725	45659664	-	-	Chr01	31301052	31300117	Duplication	-
chr01	45658725	45659664	-	-	Chr01	31325518	31326453	Duplication	-
chr01	45658725	45659664	-	-	Chr01	31326453	31325518	Duplication	-
chr01	45667185	45667958	-	-	Chr01	31266918	31267689	Translocation	-
chr01	45667185	45667958	-	-	Chr01	31267689	31266918	Translocation	-
chr01	45678204	45681302	-	-	Chr01	31263823	31266912	Translocation	-
chr01	45678204	45681302	-	-	Chr01	31266912	31263823	Translocation	-
chr01	45751599	45755066	-	-	Chr01	146186969	146190429	Translocation	evm.TU.Chr01.1582
chr01	45751599	45753284	-	-	Chr01	146190429	146188759	Translocation	evm.TU.Chr01.1582
chr01	45753401	45755066	-	-	Chr01	146188612	146186969	Translocation	-
chr01	45767102	45769566	-	-	Chr01	146180657	146183159	Translocation	-
chr01	45767102	45769566	-	-	Chr01	146183159	146180657	Translocation	-
chr01	45768989	45768989	T	TTTTTCCTGTATATTCAATTGGAATTGCCATTCCATTTTTTCACTTTTTTCTTTTC	Chr01	146181233	146181288	Insertion	-
chr01	45775499	45776947	-	-	Chr01	146166282	146167713	Translocation	-
chr01	45775499	45776947	-	-	Chr01	146167713	146166282	Translocation	-
chr01	45809424	45811125	-	-	Chr01	146154547	146156246	Translocation	-
chr01	45809424	45811125	-	-	Chr01	146156246	146154547	Translocation	-
chr01	45824989	45825465	-	-	Chr06	86313102	86313578	Translocation	-
chr01	45824989	45825465	-	-	Chr06	86313578	86313102	Translocation	-
chr01	45866521	45866521	G	GCATATTCATTCTCGAAATTCATGATGTTGTTGACATAAGATATTTTGCATGTTGCACTCACTTACTATTTA	Chr01	80487401	80487472	Insertion	-
chr01	46897683	46897683	T	TCCCATGTTTTGACCTAATAGCAAGTATTTGACAACCATGTCTTAATGTTCATCTGATTTTCCCTTTTTATAGAAAACATTTTCTTCCATTTTACTACAACAACATACTCAGTATAATC	Chr01	79335458	79335576	Insertion	evm.TU.Chr01.1077
chr01	47242191	47242927	-	-	Chr10	75184775	75185512	Translocation	-
chr01	47242191	47242927	-	-	Chr10	75185512	75184775	Translocation	-
chr01	47691864	47693739	-	-	Chr05	100433040	100434913	Duplication	-
chr01	47691864	47693739	-	-	Chr05	100434913	100433040	Duplication	-
chr01	48039915	48039915	G	GTATATTTCATTGGCTTACGGACCCCGCACATAGCGGGAGCTTATTGCACCGGGCTGGCCTT	Chr01	36408683	36408744	Insertion	evm.TU.Chr01.760
chr01	48044711	48047212	-	-	Chr02	89931098	89933577	Translocation	-
chr01	48044711	48047212	-	-	Chr02	89933577	89931098	Translocation	-
chr01	48500470	48500892	-	-	Chr07	11966922	11967344	Translocation	-
chr01	48500470	48500892	-	-	Chr07	11967344	11966922	Translocation	-
chr01	48545662	48546366	-	-	Chr03	107808322	107809027	Duplication	-
chr01	48545662	48546366	-	-	Chr03	107809027	107808322	Duplication	-
chr01	48545662	48546375	-	-	Chr02	75413387	75414093	Duplication	-
chr01	48545662	48546375	-	-	Chr02	75414093	75413387	Duplication	-
chr01	48789574	48790754	-	-	Chr05	97087542	97088710	Duplication	-
chr01	48789574	48790754	-	-	Chr05	97088710	97087542	Duplication	-
chr01	48847369	48848600	-	-	Chr04	61636727	61637970	Duplication	-
chr01	48847369	48848600	-	-	Chr04	61637970	61636727	Duplication	-
chr01	48969452	48970007	-	-	Chr01	114801297	114801852	Translocation	-
chr01	48969452	48970007	-	-	Chr01	114801852	114801297	Translocation	-
chr01	49058632	49059293	-	-	Chr01	131941038	131941699	Translocation	-
chr01	49058632	49059293	-	-	Chr01	131941699	131941038	Translocation	-
chr01	49104969	49106003	-	-	Chr01	135819861	135820884	Translocation	-
chr01	49104969	49106003	-	-	Chr01	135820884	135819861	Translocation	-
chr01	49272537	49273095	-	-	Chr02	102711707	102712262	Translocation	-
chr01	49272537	49273095	-	-	Chr02	102712262	102711707	Translocation	-
chr01	49500912	49502245	-	-	Chr02	112353833	112355164	Translocation	-
chr01	49500912	49502245	-	-	Chr02	112355164	112353833	Translocation	-
chr01	49742675	49743111	-	-	Chr10	42864868	42865304	Duplication	-
chr01	49742675	49743111	-	-	Chr10	42865304	42864868	Duplication	-
chr01	49844350	49845590	-	-	Chr01	110143897	110145096	Duplication	-
chr01	49844350	49845590	-	-	Chr01	110145096	110143897	Duplication	-
chr01	49844537	49845853	-	-	Chr07	113440258	113441547	Duplication	-
chr01	49844537	49845853	-	-	Chr07	113441547	113440258	Duplication	-
chr01	50155109	50157376	-	-	Chr09	51515330	51517600	Translocation	evm.TU.Chr09.1513; evm.TU.Chr09.1514
chr01	50155109	50157376	-	-	Chr09	51517600	51515330	Translocation	evm.TU.Chr09.1513; evm.TU.Chr09.1514
chr01	50250510	50251414	-	-	Chr03	60478684	60479584	Translocation	-
chr01	50250510	50251414	-	-	Chr03	60479584	60478684	Translocation	-
chr01	50292534	50293059	-	-	Chr02	113881151	113881681	Translocation	-
chr01	50292534	50293059	-	-	Chr02	113881681	113881151	Translocation	-
chr01	50345685	50347028	-	-	Chr03	130953021	130954372	Translocation	-
chr01	50345685	50347028	-	-	Chr03	130954372	130953021	Translocation	-
chr01	50463529	50473289	-	-	Chr06	37262294	37272286	Duplication	-
chr01	50463529	50466080	-	-	Chr06	37272286	37269724	Duplication	-
chr01	50467000	50468759	-	-	Chr06	37268583	37266824	Duplication	-
chr01	50468887	50470457	-	-	Chr06	37266697	37265127	Duplication	-
chr01	50471110	50473289	-	-	Chr06	37264468	37262294	Duplication	-
chr01	50486905	50487317	-	-	Chr08	23528859	23529271	Duplication	-
chr01	50486905	50487317	-	-	Chr08	23529271	23528859	Duplication	-
chr01	50965954	50967894	-	-	Chr01	100006907	100008876	Translocation	-
chr01	50965954	50967894	-	-	Chr01	100008876	100006907	Translocation	-
chr01	51065971	51067564	-	-	Chr01	25135435	25137018	Translocation	-
chr01	51065971	51067564	-	-	Chr01	25137018	25135435	Translocation	-
chr01	51066476	51067361	-	-	Chr05	89105659	89106542	Duplication	-
chr01	51066476	51067361	-	-	Chr05	89106542	89105659	Duplication	-
chr01	51066701	51067384	-	-	Chr10	92371467	92372150	Duplication	-
chr01	51066701	51067384	-	-	Chr10	92372150	92371467	Duplication	-
chr01	51097066	51099393	-	-	Chr01	70397636	70399967	Translocation	-
chr01	51097066	51099393	-	-	Chr01	70399967	70397636	Translocation	-
chr01	51120496	51121651	-	-	Chr01	28784287	28785451	Duplication	-
chr01	51120496	51121651	-	-	Chr01	28785451	28784287	Duplication	-
chr01	51120647	51121817	-	-	Chr03	137153669	137154845	Duplication	-
chr01	51120647	51121817	-	-	Chr03	137154845	137153669	Duplication	-
chr01	51153731	51157244	-	-	Chr02	18318902	18322431	Duplication	-
chr01	51153731	51157244	-	-	Chr02	18322431	18318902	Duplication	-
chr01	51252121	51253295	-	-	Chr01	62726362	62727556	Duplication	-
chr01	51252121	51253295	-	-	Chr01	62727556	62726362	Duplication	-
chr01	51281396	51281961	-	-	Chr05	43061471	43062035	Translocation	-
chr01	51281396	51281961	-	-	Chr05	43062035	43061471	Translocation	-
chr01	51299384	51300831	-	-	Chr02	69296934	69298385	Translocation	-
chr01	51299384	51300831	-	-	Chr02	69298385	69296934	Translocation	-
chr01	51354469	51354887	-	-	Chr12	44921020	44921438	Duplication	-
chr01	51354469	51354887	-	-	Chr12	44921438	44921020	Duplication	-
chr01	51363075	51363811	-	-	Chr01	75243933	75244671	Translocation	-
chr01	51363075	51363811	-	-	Chr01	75244671	75243933	Translocation	-
chr01	51382774	51384304	-	-	Chr01	75045208	75046728	Translocation	-
chr01	51382774	51384304	-	-	Chr01	75046728	75045208	Translocation	-
chr01	51427003	51427715	-	-	Chr06	79101314	79102025	Translocation	-
chr01	51427003	51427715	-	-	Chr06	79102025	79101314	Translocation	-
chr01	51461437	51462644	-	-	Chr05	141926958	141928168	Duplication	-
chr01	51461437	51462644	-	-	Chr05	141928168	141926958	Duplication	-
chr01	51461481	51462786	-	-	Chr06	110525103	110526402	Duplication	-
chr01	51461481	51462786	-	-	Chr06	110526402	110525103	Duplication	-
chr01	51461535	51462727	-	-	Chr10	98812009	98813203	Duplication	-
chr01	51461535	51462727	-	-	Chr10	98813203	98812009	Duplication	-
chr01	51461828	51472272	-	-	Chr06	100867430	100877861	Translocation	-
chr01	51461828	51463209	-	-	Chr06	100877861	100876478	Translocation	-
chr01	51465344	51466340	-	-	Chr06	100874398	100873401	Translocation	-
chr01	51469295	51472272	-	-	Chr06	100870442	100867430	Translocation	-
chr01	51471156	51471156	a	ATCAATATATATATATATATATATATATATATATATATATATATATATATATAT	Chr06	100868539	100868592	Insertion	-
chr01	51463417	51464503	-	-	Chr05	82894014	82895107	Duplication	-
chr01	51463417	51464503	-	-	Chr05	82895107	82894014	Duplication	-
chr01	51465436	51471628	-	-	Chr04	161898357	161904579	Duplication	-
chr01	51465436	51466345	-	-	Chr04	161904579	161903671	Duplication	-
chr01	51469210	51471628	-	-	Chr04	161900797	161898357	Duplication	-
chr01	51468446	51471059	-	-	Chr10	64719440	64722053	Duplication	-
chr01	51468446	51471059	-	-	Chr10	64722053	64719440	Duplication	-
chr01	51469359	51470410	-	-	Chr10	98804484	98805545	Duplication	-
chr01	51469359	51470410	-	-	Chr10	98805545	98804484	Duplication	-
chr01	51469359	51470475	-	-	Chr01	189698966	189700090	Duplication	-
chr01	51469359	51470475	-	-	Chr01	189700090	189698966	Duplication	-
chr01	51469359	51470771	-	-	Chr09	139352111	139353533	Duplication	-
chr01	51469359	51470771	-	-	Chr09	139353533	139352111	Duplication	-
chr01	51469374	51470688	-	-	Chr08	73150231	73151556	Duplication	-
chr01	51469374	51470688	-	-	Chr08	73151556	73150231	Duplication	-
chr01	51469406	51470712	-	-	Chr03	132350206	132351521	Duplication	-
chr01	51469406	51470712	-	-	Chr03	132351521	132350206	Duplication	-
chr01	51469449	51470717	-	-	Chr06	75861860	75863083	Duplication	-
chr01	51469449	51470717	-	-	Chr06	75863083	75861860	Duplication	-
chr01	51469581	51470717	-	-	Chr08	91843943	91845086	Duplication	-
chr01	51469581	51470717	-	-	Chr08	91845086	91843943	Duplication	-
chr01	51469616	51470717	-	-	Chr06	110511977	110513086	Duplication	-
chr01	51469616	51470717	-	-	Chr06	110513086	110511977	Duplication	-
chr01	51469819	51470207	-	-	Chr06	110519441	110519830	Duplication	-
chr01	51469819	51470207	-	-	Chr06	110519830	110519441	Duplication	-
chr01	51593194	51593833	-	-	Chr01	22430746	22431387	Translocation	-
chr01	51593194	51593833	-	-	Chr01	22431387	22430746	Translocation	-
chr01	52043835	52043835	G	GTTAGTTTGCTGCTTCCAAACCTGGTTGTCAGGACTTGGAGTGAAATCAGTTCTATTTTCAGGCAACCCCACCAACACTTAAGGGCTAAAAATGGTGGATTGGAAATGGAGCTAGCACTGATTTCTGGTTCCACCCCTGGCTCTCTGATATTCTTCTCATTGAAAGTAACCCCCTCTTAT	Chr01	74434381	74434560	Insertion	evm.TU.Chr01.1042
chr01	52206940	52209187	-	-	Chr02	90418232	90420508	Translocation	-
chr01	52206940	52209187	-	-	Chr02	90420508	90418232	Translocation	-
chr01	52215603	52223702	-	-	Chr02	90407058	90414755	Translocation	-
chr01	52215603	52217473	-	-	Chr02	90414755	90412881	Translocation	-
chr01	52217913	52219249	-	-	Chr02	90412467	90411126	Translocation	-
chr01	52222645	52223702	-	-	Chr02	90408115	90407058	Translocation	-
chr01	52354796	52357191	-	-	Chr02	104589069	104591463	Translocation	-
chr01	52354796	52357191	-	-	Chr02	104591463	104589069	Translocation	-
chr01	52400903	52401682	-	-	Chr08	153311005	153311784	Translocation	-
chr01	52400903	52401682	-	-	Chr08	153311784	153311005	Translocation	-
chr01	52576870	52577791	-	-	Chr06	41879373	41880293	Duplication	-
chr01	52576870	52577791	-	-	Chr06	41880293	41879373	Duplication	-
chr01	52640083	52641207	-	-	Chr12	73896658	73897792	Duplication	-
chr01	52640083	52641207	-	-	Chr12	73897792	73896658	Duplication	-
chr01	52765717	52767128	-	-	Chr01	157359719	157361127	Duplication	-
chr01	52765717	52767128	-	-	Chr01	157361127	157359719	Duplication	-
chr01	52765793	52768358	-	-	Chr03	93116104	93118771	Duplication	-
chr01	52765793	52768358	-	-	Chr03	93118771	93116104	Duplication	-
chr01	52765850	52772122	-	-	Chr08	83513246	83519606	Translocation	-
chr01	52765850	52772122	-	-	Chr08	83519606	83513246	Translocation	-
chr01	52768043	52768043	t	TGCTCCTGCAGTGTTGCCGAGTCAGAGTATATGTGTTGTGATATTTTTTTCGAATTTAGAGACTTTGTAGACAGAGTCGTGGGTATAGAGTGTCAGTTTTGTAAGCG	Chr08	83517306	83517412	Insertion	-
chr01	52765855	52767919	-	-	Chr07	24629593	24631641	Duplication	-
chr01	52765855	52767919	-	-	Chr07	24631641	24629593	Duplication	-
chr01	52765941	52775292	-	-	Chr11	122011802	122021172	Duplication	-
chr01	52765941	52769626	-	-	Chr11	122021172	122017383	Duplication	-
chr01	52769868	52771958	-	-	Chr11	122017158	122015074	Duplication	-
chr01	52773083	52773911	-	-	Chr11	122014062	122013237	Duplication	-
chr01	52773930	52775292	-	-	Chr11	122013236	122011802	Duplication	-
chr01	52766069	52768783	-	-	Chr11	80405426	80408248	Duplication	-
chr01	52766069	52768783	-	-	Chr11	80408248	80405426	Duplication	-
chr01	52767077	52769349	-	-	Chr03	95527660	95530037	Duplication	-
chr01	52767077	52769349	-	-	Chr03	95530037	95527660	Duplication	-
chr01	52768044	52771908	-	-	Chr08	81575534	81579375	Duplication	-
chr01	52768044	52771908	-	-	Chr08	81579375	81575534	Duplication	-
chr01	52769644	52772122	-	-	Chr06	141202868	141205351	Duplication	-
chr01	52769644	52772122	-	-	Chr06	141205351	141202868	Duplication	-
chr01	52773083	52774187	-	-	Chr03	122864352	122865459	Duplication	-
chr01	52773083	52774187	-	-	Chr03	122865459	122864352	Duplication	-
chr01	52774207	52774207	t	TTGAGGGTCGGGTGCCATATATGTATTCCGGAGTATGATGTGTTACGGTGTTATGATGTGTTCATGGTTCGCC	Chr01	27274718	27274790	Insertion	-
chr01	52773148	52775244	-	-	Chr07	24618617	24620779	Duplication	-
chr01	52773148	52775244	-	-	Chr07	24620779	24618617	Duplication	-
chr01	52830180	52833942	-	-	Chr01	100036643	100040389	Translocation	-
chr01	52830180	52833942	-	-	Chr01	100040389	100036643	Translocation	-
chr01	52864476	52876795	-	-	Chr01	99956743	99966662	Translocation	evm.TU.Chr01.1200
chr01	52864476	52870624	-	-	Chr01	99966662	99960505	Translocation	evm.TU.Chr01.1200
chr01	52874209	52876795	-	-	Chr01	99959294	99956743	Translocation	-
chr01	52891557	52892275	-	-	Chr05	97462530	97463245	Duplication	-
chr01	52891557	52892275	-	-	Chr05	97463245	97462530	Duplication	-
chr01	52960287	52963736	-	-	Chr05	149075131	149078567	Translocation	-
chr01	52960287	52962061	-	-	Chr05	149078567	149076794	Translocation	-
chr01	52962429	52963736	-	-	Chr05	149076435	149075131	Translocation	-
chr01	52960721	52962124	-	-	Chr05	36511210	36512610	Duplication	-
chr01	52960721	52962124	-	-	Chr05	36512610	36511210	Duplication	-
chr01	52987252	52988071	-	-	Chr01	99909456	99910275	Translocation	-
chr01	52987252	52988071	-	-	Chr01	99910275	99909456	Translocation	-
chr01	53082659	53096186	-	-	Chr01	99891890	99906213	Translocation	evm.TU.Chr01.1199; evm.TU.Chr01.1198
chr01	53082659	53084878	-	-	Chr01	99906213	99904002	Translocation	-
chr01	53090840	53096186	-	-	Chr01	99897231	99891890	Translocation	evm.TU.Chr01.1198
chr01	53135408	53135408	a	ATATATATATATATATATATATATATATATATATATATATATATATATATATATATATATATATATATATATATATATATATATAT	Chr01	88908597	88908682	Insertion	-
chr01	53136108	53137653	-	-	Chr10	124697619	124699163	Translocation	-
chr01	53136108	53137653	-	-	Chr10	124699163	124697619	Translocation	-
chr01	53155400	53157048	-	-	Chr01	99863310	99864962	Translocation	-
chr01	53155400	53157048	-	-	Chr01	99864962	99863310	Translocation	-
chr01	53171061	53171809	-	-	Chr01	99856720	99857467	Translocation	-
chr01	53171061	53171809	-	-	Chr01	99857467	99856720	Translocation	-
chr01	53185126	53186473	-	-	Chr01	99838343	99839688	Translocation	-
chr01	53185126	53186473	-	-	Chr01	99839688	99838343	Translocation	-
chr01	53192584	53193553	-	-	Chr01	99769138	99770082	Translocation	-
chr01	53192584	53193553	-	-	Chr01	99770082	99769138	Translocation	-
chr01	53257782	53258386	-	-	Chr09	124326736	124327333	Duplication	-
chr01	53257782	53258386	-	-	Chr09	124327333	124326736	Duplication	-
chr01	53285692	53286148	-	-	Chr09	110975628	110976083	Duplication	-
chr01	53285692	53286148	-	-	Chr09	110976083	110975628	Duplication	-
chr01	53300680	53301462	-	-	Chr01	99598575	99599357	Translocation	-
chr01	53300680	53301462	-	-	Chr01	99599357	99598575	Translocation	-
chr01	53649919	53650619	-	-	Chr08	136223680	136224377	Translocation	-
chr01	53649919	53650619	-	-	Chr08	136224377	136223680	Translocation	-
chr01	53816641	53817223	-	-	Chr04	48092015	48092596	Translocation	-
chr01	53816641	53817223	-	-	Chr04	48092596	48092015	Translocation	-
chr01	53822778	53823369	-	-	Chr01	123513004	123513593	Translocation	-
chr01	53822778	53823369	-	-	Chr01	123513593	123513004	Translocation	-
chr01	53822785	53823387	-	-	Chr04	185691847	185692447	Duplication	-
chr01	53822785	53823387	-	-	Chr04	185692447	185691847	Duplication	-
chr01	53834207	53836023	-	-	Chr01	26250521	26252342	Translocation	-
chr01	53834207	53836023	-	-	Chr01	26252342	26250521	Translocation	-
chr01	53834207	53836023	-	-	Chr01	26335044	26336864	Duplication	-
chr01	53834207	53836023	-	-	Chr01	26336864	26335044	Duplication	-
chr01	53834233	53836023	-	-	Chr11	62487990	62489785	Duplication	-
chr01	53834233	53836023	-	-	Chr11	62489785	62487990	Duplication	-
chr01	53945369	53946046	-	-	Chr12	79081254	79081930	Duplication	-
chr01	53945369	53946046	-	-	Chr12	79081930	79081254	Duplication	-
chr01	53953559	53954236	-	-	Chr12	79062596	79063272	Duplication	-
chr01	53953559	53954236	-	-	Chr12	79063272	79062596	Duplication	-
chr01	53977892	53979021	-	-	Chr01	136625278	136626395	Translocation	-
chr01	53977892	53979021	-	-	Chr01	136626395	136625278	Translocation	-
chr01	54048786	54049596	-	-	Chr11	77268016	77268826	Duplication	-
chr01	54048786	54049596	-	-	Chr11	77268826	77268016	Duplication	-
chr01	54048792	54049812	-	-	Chr05	31928389	31929409	Translocation	-
chr01	54048792	54049812	-	-	Chr05	31929409	31928389	Translocation	-
chr01	54055899	54056805	-	-	Chr11	77260434	77261340	Translocation	-
chr01	54055899	54056805	-	-	Chr11	77261340	77260434	Translocation	-
chr01	54057733	54059073	-	-	Chr08	112940258	112941530	Duplication	-
chr01	54057733	54059073	-	-	Chr08	112941530	112940258	Duplication	-
chr01	54730663	54731972	-	-	Chr06	52644369	52645666	Duplication	-
chr01	54730663	54731972	-	-	Chr06	52645666	52644369	Duplication	-
chr01	54730704	54731790	-	-	Chr07	155163374	155164460	Duplication	-
chr01	54730704	54731790	-	-	Chr07	155164460	155163374	Duplication	-
chr01	54938915	54939587	-	-	Chr11	46952988	46953661	Translocation	-
chr01	54938915	54939587	-	-	Chr11	46953661	46952988	Translocation	-
chr01	54943794	54944509	-	-	Chr11	46948262	46948979	Translocation	-
chr01	54943794	54944509	-	-	Chr11	46948979	46948262	Translocation	-
chr01	55036210	55037492	-	-	Chr02	95329690	95330974	Duplication	-
chr01	55036210	55037492	-	-	Chr02	95330974	95329690	Duplication	-
chr01	55078746	55079355	-	-	Chr04	160190641	160191253	Duplication	-
chr01	55078746	55079355	-	-	Chr04	160191253	160190641	Duplication	-
chr01	55450107	55452664	-	-	Chr09	129642108	129644651	Duplication	-
chr01	55450107	55452664	-	-	Chr09	129644651	129642108	Duplication	-
chr01	55519312	55520197	-	-	Chr09	135370790	135371675	Translocation	-
chr01	55519312	55520197	-	-	Chr09	135371675	135370790	Translocation	-
chr01	55945462	55946452	-	-	Chr02	96468244	96469235	Translocation	-
chr01	55945462	55946452	-	-	Chr02	96469235	96468244	Translocation	-
chr01	55969935	55971042	-	-	Chr04	83973641	83974747	Duplication	-
chr01	55969935	55971042	-	-	Chr04	83974747	83973641	Duplication	-
chr01	56773983	56775746	-	-	Chr10	53986536	53988303	Translocation	-
chr01	56773983	56775746	-	-	Chr10	53988303	53986536	Translocation	-
chr01	57241892	57243309	-	-	Chr02	55319178	55320600	Translocation	-
chr01	57241892	57243309	-	-	Chr02	55320600	55319178	Translocation	-
chr01	57309543	57310678	-	-	Chr06	83569296	83570431	Translocation	-
chr01	57309543	57310678	-	-	Chr06	83570431	83569296	Translocation	-
chr01	57733746	57737716	-	-	Chr11	58038876	58042837	Translocation	-
chr01	57733746	57737716	-	-	Chr11	58042837	58038876	Translocation	-
chr01	57860502	57862318	-	-	Chr07	71990110	71991927	Duplication	-
chr01	57860502	57862318	-	-	Chr07	71991927	71990110	Duplication	-
chr01	57910097	57912992	-	-	Chr01	91206114	91209043	Translocation	-
chr01	57910097	57912992	-	-	Chr01	91209043	91206114	Translocation	-
chr01	57910107	57912679	-	-	Chr05	64852678	64855305	Duplication	-
chr01	57910107	57912679	-	-	Chr05	64855305	64852678	Duplication	-
chr01	57911273	57912687	-	-	Chr04	64914075	64915468	Duplication	-
chr01	57911273	57912687	-	-	Chr04	64915468	64914075	Duplication	-
chr01	57911446	57911813	-	-	Chr01	81621459	81621826	Duplication	-
chr01	57911446	57911813	-	-	Chr01	81621826	81621459	Duplication	-
chr01	57911460	57913596	-	-	Chr08	85505675	85507802	Translocation	-
chr01	57911460	57913596	-	-	Chr08	85507802	85505675	Translocation	-
chr01	57911509	57912410	-	-	Chr05	96535973	96536875	Duplication	-
chr01	57911509	57912410	-	-	Chr05	96536875	96535973	Duplication	-
chr01	57911509	57912576	-	-	Chr08	85501098	85502163	Duplication	-
chr01	57911509	57912576	-	-	Chr08	85502163	85501098	Duplication	-
chr01	57911663	57912410	-	-	Chr01	22945202	22945949	Duplication	-
chr01	57911663	57912410	-	-	Chr01	22945949	22945202	Duplication	-
chr01	57913234	57917903	-	-	Chr08	25890079	25894743	Duplication	-
chr01	57913234	57913630	-	-	Chr08	25894743	25894347	Duplication	-
chr01	57914275	57915417	-	-	Chr08	25893700	25892559	Duplication	-
chr01	57916866	57917903	-	-	Chr08	25891113	25890079	Duplication	-
chr01	57944325	57947477	-	-	Chr05	116181021	116184145	Duplication	-
chr01	57944325	57947477	-	-	Chr05	116184145	116181021	Duplication	-
chr01	57944862	57945391	-	-	Chr06	66978101	66978630	Duplication	-
chr01	57944862	57945391	-	-	Chr06	66978630	66978101	Duplication	-
chr01	58006430	58009052	-	-	Chr03	75928133	75930726	Translocation	-
chr01	58006430	58009052	-	-	Chr03	75930726	75928133	Translocation	-
chr01	58007599	58008659	-	-	Chr10	84338888	84339951	Duplication	-
chr01	58007599	58008659	-	-	Chr10	84339951	84338888	Duplication	-
chr01	58007608	58008466	-	-	Chr10	80618930	80619786	Duplication	-
chr01	58007608	58008466	-	-	Chr10	80619786	80618930	Duplication	-
chr01	58007652	58008330	-	-	Chr04	188747481	188748157	Duplication	-
chr01	58007652	58008330	-	-	Chr04	188748157	188747481	Duplication	-
chr01	58104175	58104747	-	-	Chr04	129334344	129334914	Duplication	-
chr01	58104175	58104747	-	-	Chr04	129334914	129334344	Duplication	-
chr01	58255510	58259020	-	-	Chr05	84843490	84846969	Translocation	-
chr01	58255510	58256360	-	-	Chr05	84846969	84846127	Translocation	-
chr01	58258035	58259020	-	-	Chr05	84844478	84843490	Translocation	-
chr01	58258035	58262207	-	-	Chr05	84840291	84844478	Translocation	-
chr01	58258035	58259020	-	-	Chr05	84844478	84843490	Translocation	-
chr01	58260274	58260898	-	-	Chr05	84842237	84841600	Translocation	-
chr01	58261488	58262207	-	-	Chr05	84841011	84840291	Translocation	-
chr01	58258284	58259163	-	-	Chr10	90709042	90709917	Duplication	-
chr01	58258284	58259163	-	-	Chr10	90709917	90709042	Duplication	-
chr01	58295845	58296876	-	-	Chr04	176058412	176059445	Translocation	-
chr01	58295845	58296876	-	-	Chr04	176059445	176058412	Translocation	-
chr01	58298982	58300496	-	-	Chr02	30269586	30271096	Translocation	-
chr01	58298982	58300496	-	-	Chr02	30271096	30269586	Translocation	-
chr01	58409817	58410681	-	-	Chr03	140123824	140124688	Translocation	-
chr01	58409817	58410681	-	-	Chr03	140124688	140123824	Translocation	-
chr01	58415675	58416539	-	-	Chr08	53492654	53493518	Duplication	-
chr01	58415675	58416539	-	-	Chr08	53493518	53492654	Duplication	-
chr01	58971473	58971990	-	-	Chr09	69455277	69455795	Translocation	-
chr01	58971473	58971990	-	-	Chr09	69455795	69455277	Translocation	-
chr01	59171701	59172642	-	-	Chr01	92230319	92231260	Translocation	-
chr01	59171701	59172642	-	-	Chr01	92231260	92230319	Translocation	-
chr01	59611666	59620981	-	-	Chr01	102334388	102343723	Translocation	evm.TU.Chr01.1215
chr01	59611666	59620981	-	-	Chr01	102343723	102334388	Translocation	evm.TU.Chr01.1215
chr01	59658546	59659129	-	-	Chr12	76725535	76726115	Duplication	-
chr01	59658546	59659129	-	-	Chr12	76726115	76725535	Duplication	-
chr01	59670683	59702905	-	-	Chr01	102255709	102287522	Translocation	evm.TU.Chr01.1213; evm.TU.Chr01.1214
chr01	59670683	59671849	-	-	Chr01	102287522	102286399	Translocation	evm.TU.Chr01.1214
chr01	59671912	59678095	-	-	Chr01	102272848	102266662	Translocation	-
chr01	59692157	59702905	-	-	Chr01	102266657	102255709	Translocation	evm.TU.Chr01.1213
chr01	59693225	59693225	G	GACACACACATATATAAAAAAAAAAAGGACAGCCCGGTGCACTAAGCTCCCTCTATGCGCGGGGTCCGGGGAAGGGTCGGACCACAAGGGTCTATTGTACGCAGCCTTACCTTGCATTTCTGCAAGAGGCTGTTTCCACGGCTCGAACCCGTGACCTCCTGGTCACATGGCAGCAACTTTACCAGTTACGCCAAGGCTCCCCTTCACAC	Chr01	102265377	102265585	Insertion	-
chr01	59714077	59715253	-	-	Chr01	102234804	102235950	Translocation	-
chr01	59714077	59715253	-	-	Chr01	102235950	102234804	Translocation	-
chr01	59740811	59742910	-	-	Chr01	102222560	102224647	Translocation	-
chr01	59740811	59742910	-	-	Chr01	102224647	102222560	Translocation	-
chr01	59923278	59924030	-	-	Chr06	53865282	53866034	Translocation	-
chr01	59923278	59924030	-	-	Chr06	53866034	53865282	Translocation	-
chr01	59943528	59944559	-	-	Chr06	35977686	35978722	Duplication	-
chr01	59943528	59944559	-	-	Chr06	35978722	35977686	Duplication	-
chr01	59943529	59944393	-	-	Chr09	70147068	70147931	Duplication	-
chr01	59943529	59944393	-	-	Chr09	70147931	70147068	Duplication	-
chr01	59945504	59945828	-	-	Chr08	104839199	104839523	Translocation	-
chr01	59945504	59945828	-	-	Chr08	104839523	104839199	Translocation	-
chr01	60239478	60240334	-	-	Chr09	15223360	15224216	Translocation	-
chr01	60239478	60240334	-	-	Chr09	15224216	15223360	Translocation	-
chr01	60243813	60244798	-	-	Chr08	30026066	30027049	Duplication	-
chr01	60243813	60244798	-	-	Chr08	30027049	30026066	Duplication	-
chr01	60254677	60256116	-	-	Chr09	15210663	15212119	Translocation	-
chr01	60254677	60256116	-	-	Chr09	15212119	15210663	Translocation	-
chr01	60299637	60300437	-	-	Chr01	135596069	135596872	Translocation	-
chr01	60299637	60300437	-	-	Chr01	135596872	135596069	Translocation	-
chr01	60302001	60304354	-	-	Chr01	135561900	135564247	Duplication	-
chr01	60302001	60304354	-	-	Chr01	135564247	135561900	Duplication	-
chr01	60302001	60304354	-	-	Chr01	135578580	135580927	Duplication	-
chr01	60302001	60304354	-	-	Chr01	135580927	135578580	Duplication	-
chr01	60308786	60309968	-	-	Chr01	135573744	135574929	Translocation	-
chr01	60308786	60309968	-	-	Chr01	135574929	135573744	Translocation	-
chr01	60310681	60312574	-	-	Chr10	75977340	75979208	Duplication	-
chr01	60310681	60312574	-	-	Chr10	75979208	75977340	Duplication	-
chr01	60413499	60414928	-	-	Chr06	86482828	86484256	Translocation	-
chr01	60413499	60414928	-	-	Chr06	86484256	86482828	Translocation	-
chr01	60417742	60419134	-	-	Chr06	50759887	50761295	Translocation	-
chr01	60417742	60419134	-	-	Chr06	50761295	50759887	Translocation	-
chr01	60422481	60423027	-	-	Chr03	126751772	126752333	Translocation	-
chr01	60422481	60423027	-	-	Chr03	126752333	126751772	Translocation	-
chr01	60541417	60543059	-	-	Chr05	98926580	98928221	Duplication	-
chr01	60541417	60543059	-	-	Chr05	98928221	98926580	Duplication	-
chr01	60543858	60545919	-	-	Chr04	109691614	109693672	Duplication	-
chr01	60543858	60545919	-	-	Chr04	109693672	109691614	Duplication	-
chr01	60545242	60545980	-	-	Chr07	155148764	155149488	Duplication	-
chr01	60545242	60545980	-	-	Chr07	155149488	155148764	Duplication	-
chr01	60548770	60548770	c	CCAGGTTCTGTTATCGTTCCCTTCTTCTACTTCGTGCATGACTTAATATCTCTTTCACTGCGTCCCGGGT	Chr09	89507139	89507208	Insertion	-
chr01	60546826	60554554	-	-	Chr01	23763845	23771451	Translocation	-
chr01	60546826	60548045	-	-	Chr01	23771451	23770220	Translocation	-
chr01	60549384	60554554	-	-	Chr01	23768850	23763845	Translocation	-
chr01	60546840	60551753	-	-	Chr03	80785174	80790055	Duplication	-
chr01	60546840	60548820	-	-	Chr03	80790055	80788064	Duplication	-
chr01	60549026	60551753	-	-	Chr03	80787892	80785174	Duplication	-
chr01	60550469	60551062	-	-	Chr06	69977353	69977947	Duplication	-
chr01	60550469	60551062	-	-	Chr06	69977947	69977353	Duplication	-
chr01	60583176	60584554	-	-	Chr09	108882097	108883447	Duplication	-
chr01	60583176	60584554	-	-	Chr09	108883447	108882097	Duplication	-
chr01	60782004	60782004	g	GTAATAATAATAATAATAATAATAATAATAATAATAATAATAATAATAATAA	Chr04	199939705	199939756	Insertion	-
chr01	61050174	61050734	-	-	Chr01	85436591	85437151	Translocation	-
chr01	61050174	61050734	-	-	Chr01	85437151	85436591	Translocation	-
chr01	61057037	61063394	-	-	Chr01	85388074	85394453	Translocation	-
chr01	61057037	61060627	-	-	Chr01	85394453	85390858	Translocation	-
chr01	61060924	61063394	-	-	Chr01	85390573	85388074	Translocation	-
chr01	61193060	61194079	-	-	Chr01	195030610	195031630	Translocation	-
chr01	61193060	61194079	-	-	Chr01	195031630	195030610	Translocation	-
chr01	61193498	61200340	-	-	Chr09	83037401	83042927	Translocation	-
chr01	61193498	61195347	-	-	Chr09	83042927	83041083	Translocation	-
chr01	61198495	61200340	-	-	Chr09	83039246	83037401	Translocation	-
chr01	61193580	61194502	-	-	Chr05	96079509	96080430	Duplication	-
chr01	61193580	61194502	-	-	Chr05	96080430	96079509	Duplication	-
chr01	61198907	61199505	-	-	Chr06	90926235	90926832	Duplication	-
chr01	61198907	61199505	-	-	Chr06	90926832	90926235	Duplication	-
chr01	61199375	61200348	-	-	Chr05	78354432	78355378	Duplication	-
chr01	61199375	61200348	-	-	Chr05	78355378	78354432	Duplication	-
chr01	61199408	61200041	-	-	Chr05	39015017	39015649	Duplication	-
chr01	61199408	61200041	-	-	Chr05	39015649	39015017	Duplication	-
chr01	61199408	61200305	-	-	Chr09	135517998	135518886	Duplication	-
chr01	61199408	61200305	-	-	Chr09	135518886	135517998	Duplication	-
chr01	61199408	61200346	-	-	Chr01	72360570	72361507	Translocation	-
chr01	61199408	61200346	-	-	Chr01	72361507	72360570	Translocation	-
chr01	61199408	61200348	-	-	Chr05	96074018	96074957	Duplication	-
chr01	61199408	61200348	-	-	Chr05	96074957	96074018	Duplication	-
chr01	61199420	61200324	-	-	Chr08	86170625	86171528	Duplication	-
chr01	61199420	61200324	-	-	Chr08	86171528	86170625	Duplication	-
chr01	61200057	61200346	-	-	Chr10	18594383	18594672	Duplication	-
chr01	61200057	61200346	-	-	Chr10	18594672	18594383	Duplication	-
chr01	61248468	61249614	-	-	Chr05	81180072	81181218	Duplication	-
chr01	61248468	61249614	-	-	Chr05	81181218	81180072	Duplication	-
chr01	61269220	61272307	-	-	Chr10	82855736	82858878	Translocation	-
chr01	61269220	61272307	-	-	Chr10	82858878	82855736	Translocation	-
chr01	61270872	61271607	-	-	Chr06	46212410	46213145	Duplication	-
chr01	61270872	61271607	-	-	Chr06	46213145	46212410	Duplication	-
chr01	61290813	61291176	-	-	Chr12	73772532	73772894	Duplication	-
chr01	61290813	61291176	-	-	Chr12	73772894	73772532	Duplication	-
chr01	61382846	61394547	-	-	Chr06	33860536	33871285	Translocation	evm.TU.Chr06.868
chr01	61382846	61387949	-	-	Chr06	33871285	33866188	Translocation	evm.TU.Chr06.868
chr01	61392185	61394547	-	-	Chr06	33862891	33860536	Translocation	-
chr01	61713926	61723671	-	-	Chr09	74221422	74231151	Duplication	-
chr01	61713926	61714740	-	-	Chr09	74231151	74230348	Duplication	-
chr01	61714857	61715446	-	-	Chr09	74230232	74229643	Duplication	-
chr01	61716254	61720097	-	-	Chr09	74228821	74224978	Duplication	-
chr01	61723067	61723671	-	-	Chr09	74222026	74221422	Duplication	-
chr01	61833494	61834257	-	-	Chr12	4302000	4302762	Translocation	-
chr01	61833494	61834257	-	-	Chr12	4302762	4302000	Translocation	-
chr01	61837038	61838116	-	-	Chr08	172979847	172980921	Translocation	-
chr01	61837038	61838116	-	-	Chr08	172980921	172979847	Translocation	-
chr01	61888770	61888770	C	CGACTATGGAAAAAACGACGATTAAGTATTAATGGAAACAGGAAAAGCATGCAAACGAATTGTTTAGT	Chr01	135613210	135613277	Insertion	-
chr01	61891353	61892710	-	-	Chr01	131379176	131380523	Duplication	-
chr01	61891353	61892710	-	-	Chr01	131380523	131379176	Duplication	-
chr01	61896962	61898224	-	-	Chr01	131373397	131374621	Duplication	-
chr01	61896962	61898224	-	-	Chr01	131374621	131373397	Duplication	-
chr01	61938686	61940406	-	-	Chr11	115508126	115509847	Duplication	-
chr01	61938686	61940406	-	-	Chr11	115509847	115508126	Duplication	-
chr01	61950993	61954108	-	-	Chr08	45493757	45496947	Duplication	-
chr01	61950993	61954108	-	-	Chr08	45496947	45493757	Duplication	-
chr01	61958127	61958880	-	-	Chr07	48632243	48632996	Duplication	-
chr01	61958127	61958880	-	-	Chr07	48632996	48632243	Duplication	-
chr01	61959217	61966296	-	-	Chr01	18948333	18955414	Translocation	-
chr01	61959217	61962876	-	-	Chr01	18955414	18951751	Translocation	-
chr01	61964728	61966296	-	-	Chr01	18949922	18948333	Translocation	-
chr01	62026344	62026344	c	CATATATACATATATACATATATACATATATACATATATATATATATATAT	Chr01	135655361	135655411	Insertion	-
chr01	62052855	62052855	C	CCTTTCAAAAATATAGTTTGTTAAGTATATCTGAAATACAGAAATAGCTAATATATTCATGAGAA	Chr01	135660269	135660333	Insertion	-
chr01	62116729	62117538	-	-	Chr06	116251400	116252208	Duplication	-
chr01	62116729	62117538	-	-	Chr06	116252208	116251400	Duplication	-
chr01	62510387	62511827	-	-	Chr10	88046023	88047463	Duplication	-
chr01	62510387	62511827	-	-	Chr10	88047463	88046023	Duplication	-
chr01	62510387	62511834	-	-	Chr06	65281574	65283019	Duplication	-
chr01	62510387	62511834	-	-	Chr06	65283019	65281574	Duplication	-
chr01	62510387	62511834	-	-	Chr09	141907566	141909012	Duplication	-
chr01	62510387	62511834	-	-	Chr09	141909012	141907566	Duplication	-
chr01	62510388	62511816	-	-	Chr02	46747711	46749139	Duplication	-
chr01	62510388	62511816	-	-	Chr02	46749139	46747711	Duplication	-
chr01	62510415	62511816	-	-	Chr03	68769556	68770957	Duplication	-
chr01	62510415	62511816	-	-	Chr03	68770957	68769556	Duplication	-
chr01	62510415	62511816	-	-	Chr03	69117653	69119054	Duplication	-
chr01	62510415	62511816	-	-	Chr03	69119054	69117653	Duplication	-
chr01	62510455	62511816	-	-	Chr06	28977910	28979264	Duplication	-
chr01	62510455	62511816	-	-	Chr06	28979264	28977910	Duplication	-
chr01	62596563	62597870	-	-	Chr06	63013522	63014827	Translocation	-
chr01	62596563	62597870	-	-	Chr06	63014827	63013522	Translocation	-
chr01	62596953	62597606	-	-	Chr01	86215773	86216427	Translocation	-
chr01	62596953	62597606	-	-	Chr01	86216427	86215773	Translocation	-
chr01	62611545	62613108	-	-	Chr06	118389908	118391460	Translocation	-
chr01	62611545	62613108	-	-	Chr06	118391460	118389908	Translocation	-
chr01	63173909	63175078	-	-	Chr06	102561170	102562338	Translocation	-
chr01	63173909	63175078	-	-	Chr06	102562338	102561170	Translocation	-
chr01	63232504	63233963	-	-	Chr06	71771959	71773389	Translocation	-
chr01	63232504	63233963	-	-	Chr06	71773389	71771959	Translocation	-
chr01	63238574	63240511	-	-	Chr06	71765408	71767373	Translocation	-
chr01	63238574	63240025	-	-	Chr06	71767373	71765895	Translocation	-
chr01	63240097	63240511	-	-	Chr06	71765822	71765408	Translocation	-
chr01	63397729	63399524	-	-	Chr01	83444035	83445874	Translocation	-
chr01	63397729	63399524	-	-	Chr01	83445874	83444035	Translocation	-
chr01	63399324	63399324	T	TGGTTTGATACCATGGTTTGAAACCATGGTTTGAAACCCCAAATAATCCAAAAAGGCATGATTTGG	Chr01	83444235	83444300	Insertion	-
chr01	63416478	63421812	-	-	Chr01	83419955	83425389	Translocation	evm.TU.Chr01.1128; evm.TU.Chr01.1129
chr01	63416478	63418169	-	-	Chr01	83425389	83423691	Translocation	evm.TU.Chr01.1129
chr01	63418175	63419350	-	-	Chr01	83423651	83422445	Translocation	evm.TU.Chr01.1129
chr01	63419471	63419999	-	-	Chr01	83422347	83421828	Translocation	evm.TU.Chr01.1128
chr01	63421158	63421812	-	-	Chr01	83420628	83419955	Translocation	evm.TU.Chr01.1128
chr01	63422620	63426117	-	-	Chr02	104825040	104828405	Translocation	-
chr01	63422620	63426117	-	-	Chr02	104828405	104825040	Translocation	-
chr01	63422641	63423634	-	-	Chr04	180786511	180787504	Duplication	-
chr01	63422641	63423634	-	-	Chr04	180787504	180786511	Duplication	-
chr01	63423276	63424706	-	-	Chr02	70303277	70304706	Duplication	-
chr01	63423276	63424706	-	-	Chr02	70304706	70303277	Duplication	-
chr01	63639368	63640311	-	-	Chr11	133760673	133761615	Duplication	-
chr01	63639368	63640311	-	-	Chr11	133761615	133760673	Duplication	-
chr01	63892774	63894274	-	-	Chr10	90522840	90524323	Translocation	-
chr01	63892774	63894274	-	-	Chr10	90524323	90522840	Translocation	-
chr01	63898230	63899895	-	-	Chr10	90517789	90519450	Translocation	-
chr01	63898230	63899895	-	-	Chr10	90519450	90517789	Translocation	-
chr01	64226207	64227037	-	-	Chr12	22718749	22719579	Translocation	-
chr01	64226207	64227037	-	-	Chr12	22719579	22718749	Translocation	-
chr01	64250458	64251740	-	-	Chr07	58727163	58728467	Duplication	-
chr01	64250458	64251740	-	-	Chr07	58728467	58727163	Duplication	-
chr01	64259657	64260176	-	-	Chr07	128864273	128864800	Duplication	-
chr01	64259657	64260176	-	-	Chr07	128864800	128864273	Duplication	-
chr01	64265619	64266376	-	-	Chr07	75633039	75633791	Duplication	-
chr01	64265619	64266376	-	-	Chr07	75633791	75633039	Duplication	-
chr01	64408938	64410186	-	-	Chr07	52528939	52530185	Duplication	-
chr01	64408938	64410186	-	-	Chr07	52530185	52528939	Duplication	-
chr01	64409441	64410154	-	-	Chr07	158274452	158275162	Duplication	-
chr01	64409441	64410154	-	-	Chr07	158275162	158274452	Duplication	-
chr01	64409617	64410727	-	-	Chr01	122453451	122454561	Translocation	-
chr01	64409617	64410727	-	-	Chr01	122454561	122453451	Translocation	-
chr01	64481762	64482328	-	-	Chr06	22644763	22645324	Translocation	evm.TU.Chr06.710
chr01	64481762	64482328	-	-	Chr06	22645324	22644763	Translocation	evm.TU.Chr06.710
chr01	64545873	64547510	-	-	Chr09	77010474	77012092	Translocation	-
chr01	64545873	64547510	-	-	Chr09	77012092	77010474	Translocation	-
chr01	64587593	64589519	-	-	Chr05	115442889	115444748	Duplication	-
chr01	64587593	64589519	-	-	Chr05	115444748	115442889	Duplication	-
chr01	64599946	64599946	T	TACGACTTGGTCTATAAGAATGGAAAGTAATAATGATTTCTCATTTGAGTCC	Chr01	109487840	109487891	Insertion	-
chr01	64605850	64605850	T	TAGCAAAACCTATGTTGCTCGGACCCTTCACTTTTGCCGCCGTACCCGTGTCCGACACGACACGACACGGGTTTGGGTACGGAATTCGTGTCGGATCCGGTCAATAGAGATCGGATACTTTGACCGAAATTCATGACCAAATTAAAGAAAAATTTTGAGATTATGATTTCTCAAGATAACAAAAAGTAGAGATTTGAAGACATGAGATGGCATACCTTCAATATTATGTAGAAAATTTAACTAGTTTCTCGGAGCACACAGTCTAGCACCTAGTAGAATGGAAGATTGAATCACATGTCTGGTACAAACTACATGTAAGTGCTTCCACAAAAAGCTCTCATAATCTAGGCATATTCTTGTAGCTATATTATTAGAATTTTGAATTATTTTTGCCGAATC…	Chr01	109493832	109494350	Insertion	evm.TU.Chr01.1281
chr01	64800340	64801020	-	-	Chr04	133630439	133631116	Duplication	-
chr01	64800340	64801020	-	-	Chr04	133631116	133630439	Duplication	-
chr01	64922254	64923089	-	-	Chr06	111227305	111228135	Duplication	-
chr01	64922254	64923089	-	-	Chr06	111228135	111227305	Duplication	-
chr01	65191689	65193350	-	-	Chr12	59537019	59538692	Duplication	-
chr01	65191689	65193350	-	-	Chr12	59538692	59537019	Duplication	-
chr01	65197228	65198291	-	-	Chr12	59531546	59532611	Duplication	-
chr01	65197228	65198291	-	-	Chr12	59532611	59531546	Duplication	-
chr01	65241305	65243620	-	-	Chr12	59487158	59489473	Translocation	-
chr01	65241305	65243620	-	-	Chr12	59489473	59487158	Translocation	-
chr01	65318387	65319184	-	-	Chr01	27885589	27886378	Translocation	-
chr01	65318387	65319184	-	-	Chr01	27886378	27885589	Translocation	-
chr01	65367487	65368876	-	-	Chr05	142526224	142527608	Translocation	-
chr01	65367487	65368876	-	-	Chr05	142527608	142526224	Translocation	-
chr01	65396878	65405543	-	-	Chr06	66149451	66158057	Translocation	-
chr01	65396878	65398071	-	-	Chr06	66158057	66156822	Translocation	-
chr01	65399428	65405543	-	-	Chr06	66155452	66149451	Translocation	-
chr01	65397089	65398071	-	-	Chr06	65589862	65590844	Duplication	-
chr01	65397089	65398071	-	-	Chr06	65590844	65589862	Duplication	-
chr01	65399482	65405543	-	-	Chr06	65582505	65588431	Duplication	-
chr01	65399482	65402844	-	-	Chr06	65588431	65585145	Duplication	-
chr01	65403576	65405543	-	-	Chr06	65584413	65582505	Duplication	-
chr01	65409322	65410967	-	-	Chr08	133462234	133463876	Duplication	-
chr01	65409322	65410967	-	-	Chr08	133463876	133462234	Duplication	-
chr01	65410110	65410941	-	-	Chr08	136392549	136393381	Duplication	-
chr01	65410110	65410941	-	-	Chr08	136393381	136392549	Duplication	-
chr01	65411004	65411497	-	-	Chr03	122169884	122170377	Duplication	-
chr01	65411004	65411497	-	-	Chr03	122170377	122169884	Duplication	-
chr01	65411018	65411570	-	-	Chr06	41318186	41318738	Duplication	-
chr01	65411018	65411570	-	-	Chr06	41318738	41318186	Duplication	-
chr01	65411343	65412692	-	-	Chr05	152800333	152801670	Duplication	-
chr01	65411343	65412692	-	-	Chr05	152801670	152800333	Duplication	-
chr01	65411349	65412616	-	-	Chr11	59427225	59428550	Duplication	-
chr01	65411349	65412616	-	-	Chr11	59428550	59427225	Duplication	-
chr01	65412037	65412689	-	-	Chr11	121084990	121085642	Duplication	-
chr01	65412037	65412689	-	-	Chr11	121085642	121084990	Duplication	-
chr01	65416442	65416799	-	-	Chr06	73149877	73150234	Duplication	-
chr01	65416442	65416799	-	-	Chr06	73150234	73149877	Duplication	-
chr01	65417903	65418441	-	-	Chr11	121077209	121077747	Duplication	-
chr01	65417903	65418441	-	-	Chr11	121077747	121077209	Duplication	-
chr01	65499935	65501213	-	-	Chr01	27572445	27573738	Translocation	-
chr01	65499935	65501213	-	-	Chr01	27573738	27572445	Translocation	-
chr01	65538318	65539243	-	-	Chr01	27510368	27511307	Translocation	-
chr01	65538318	65539243	-	-	Chr01	27511307	27510368	Translocation	-
chr01	65585411	65586084	-	-	Chr05	53957847	53958519	Duplication	-
chr01	65585411	65586084	-	-	Chr05	53958519	53957847	Duplication	-
chr01	65587203	65595036	-	-	Chr01	27383852	27391646	Translocation	evm.TU.Chr01.690
chr01	65587203	65589552	-	-	Chr01	27391646	27389315	Translocation	-
chr01	65589703	65595036	-	-	Chr01	27389163	27383852	Translocation	evm.TU.Chr01.690
chr01	65604477	65606437	-	-	Chr01	27380770	27382708	Translocation	-
chr01	65604477	65605256	-	-	Chr01	27382708	27381928	Translocation	-
chr01	65605579	65606437	-	-	Chr01	27381655	27380770	Translocation	-
chr01	65624189	65625097	-	-	Chr01	27379761	27380668	Translocation	-
chr01	65624189	65625097	-	-	Chr01	27380668	27379761	Translocation	-
chr01	65653309	65653606	-	-	Chr08	57111695	57111992	Duplication	-
chr01	65653309	65653606	-	-	Chr08	57111992	57111695	Duplication	-
chr01	65679348	65679930	-	-	Chr01	27344579	27345161	Translocation	-
chr01	65679348	65679930	-	-	Chr01	27345161	27344579	Translocation	-
chr01	65702846	65705362	-	-	Chr02	127772895	127775394	Duplication	-
chr01	65702846	65705362	-	-	Chr02	127775394	127772895	Duplication	-
chr01	65750478	65752419	-	-	Chr01	27318964	27320903	Translocation	-
chr01	65750478	65752419	-	-	Chr01	27320903	27318964	Translocation	-
chr01	65853685	65854641	-	-	Chr02	28408592	28409538	Translocation	-
chr01	65853685	65854641	-	-	Chr02	28409538	28408592	Translocation	-
chr01	65891986	65894649	-	-	Chr06	56253244	56255906	Translocation	-
chr01	65891986	65894649	-	-	Chr06	56255906	56253244	Translocation	-
chr01	65932596	65934380	-	-	Chr09	89042214	89043984	Duplication	-
chr01	65932596	65934380	-	-	Chr09	89043984	89042214	Duplication	-
chr01	65932767	65935817	-	-	Chr02	102937408	102940395	Translocation	-
chr01	65932767	65935817	-	-	Chr02	102940395	102937408	Translocation	-
chr01	66321763	66323766	-	-	Chr02	113777764	113779725	Translocation	-
chr01	66321763	66323766	-	-	Chr02	113779725	113777764	Translocation	-
chr01	66327836	66328767	-	-	Chr06	64829589	64830520	Translocation	-
chr01	66327836	66328767	-	-	Chr06	64830520	64829589	Translocation	-
chr01	66940363	66941627	-	-	Chr02	41726846	41728111	Translocation	-
chr01	66940363	66941326	-	-	Chr02	41728111	41727146	Translocation	-
chr01	66941382	66941627	-	-	Chr02	41727091	41726846	Translocation	-
chr01	67047079	67047559	-	-	Chr03	82672061	82672563	Translocation	-
chr01	67047079	67047559	-	-	Chr03	82672563	82672061	Translocation	-
chr01	67056829	67068027	-	-	Chr12	35046358	35057467	Duplication	-
chr01	67056829	67059976	-	-	Chr12	35057467	35054321	Duplication	-
chr01	67065019	67068027	-	-	Chr12	35049376	35046358	Duplication	-
chr01	67057891	67059945	-	-	Chr06	89913748	89915801	Duplication	-
chr01	67057891	67059945	-	-	Chr06	89915801	89913748	Duplication	-
chr01	67058762	67066004	-	-	Chr07	113786210	113793459	Duplication	-
chr01	67058762	67061896	-	-	Chr07	113793459	113790326	Duplication	-
chr01	67062538	67064108	-	-	Chr07	113789676	113788106	Duplication	-
chr01	67064281	67066004	-	-	Chr07	113787933	113786210	Duplication	-
chr01	67059722	67064096	-	-	Chr12	21006409	21010784	Duplication	-
chr01	67059722	67061896	-	-	Chr12	21010784	21008617	Duplication	-
chr01	67062538	67064096	-	-	Chr12	21007967	21006409	Duplication	-
chr01	67064281	67067830	-	-	Chr07	113784139	113787933	Duplication	-
chr01	67064281	67066004	-	-	Chr07	113787933	113786210	Duplication	-
chr01	67066903	67067830	-	-	Chr07	113785066	113784139	Duplication	-
chr01	67065019	67068134	-	-	Chr06	89905405	89908530	Duplication	-
chr01	67065019	67068134	-	-	Chr06	89908530	89905405	Duplication	-
chr01	67066903	67069408	-	-	Chr07	113782562	113785066	Translocation	-
chr01	67066903	67067830	-	-	Chr07	113785066	113784139	Translocation	-
chr01	67068050	67069408	-	-	Chr07	113783919	113782562	Translocation	-
chr01	67074288	67077035	-	-	Chr12	20991986	20994730	Translocation	-
chr01	67074288	67076180	-	-	Chr12	20994730	20992841	Translocation	-
chr01	67076362	67077035	-	-	Chr12	20992659	20991986	Translocation	-
chr01	67100664	67103781	-	-	Chr04	111661717	111664771	Duplication	-
chr01	67100664	67103781	-	-	Chr04	111664771	111661717	Duplication	-
chr01	67136110	67137032	-	-	Chr03	82583028	82583950	Translocation	-
chr01	67136110	67137032	-	-	Chr03	82583950	82583028	Translocation	-
chr01	67153517	67153822	-	-	Chr04	111612828	111613133	Duplication	-
chr01	67153517	67153822	-	-	Chr04	111613133	111612828	Duplication	-
chr01	67161608	67161913	-	-	Chr04	111604674	111604979	Duplication	-
chr01	67161608	67161913	-	-	Chr04	111604979	111604674	Duplication	-
chr01	67341619	67343214	-	-	Chr05	47159646	47161249	Duplication	-
chr01	67341619	67343214	-	-	Chr05	47161249	47159646	Duplication	-
chr01	67344270	67348605	-	-	Chr10	82550656	82554991	Duplication	-
chr01	67344270	67348605	-	-	Chr10	82554991	82550656	Duplication	-
chr01	67349661	67350049	-	-	Chr05	47153081	47153469	Duplication	-
chr01	67349661	67350049	-	-	Chr05	47153469	47153081	Duplication	-
chr01	67495484	67504779	-	-	Chr10	56776060	56785986	Translocation	-
chr01	67495484	67499343	-	-	Chr10	56785986	56782130	Translocation	-
chr01	67500838	67504779	-	-	Chr10	56780003	56776060	Translocation	-
chr01	67496939	67499434	-	-	Chr10	33891073	33893558	Duplication	-
chr01	67496939	67499434	-	-	Chr10	33893558	33891073	Duplication	-
chr01	67501318	67504757	-	-	Chr10	33885816	33889265	Duplication	-
chr01	67501318	67504757	-	-	Chr10	33889265	33885816	Duplication	-
chr01	67518069	67519566	-	-	Chr03	77596769	77598275	Translocation	-
chr01	67518069	67519566	-	-	Chr03	77598275	77596769	Translocation	-
chr01	67558743	67559470	-	-	Chr06	66422870	66423596	Translocation	-
chr01	67558743	67559470	-	-	Chr06	66423596	66422870	Translocation	-
chr01	67579673	67580223	-	-	Chr06	37223781	37224331	Duplication	-
chr01	67579673	67580223	-	-	Chr06	37224331	37223781	Duplication	-
chr01	67670443	67670883	-	-	Chr01	189767116	189767555	Translocation	-
chr01	67670443	67670883	-	-	Chr01	189767555	189767116	Translocation	-
chr01	68529789	68530827	-	-	Chr01	106290170	106291208	Translocation	-
chr01	68529789	68530827	-	-	Chr01	106291208	106290170	Translocation	-
chr01	68554775	68557660	-	-	Chr10	88123839	88126741	Duplication	-
chr01	68554775	68557660	-	-	Chr10	88126741	88123839	Duplication	-
chr01	68554806	68556613	-	-	Chr05	71333424	71335231	Duplication	-
chr01	68554806	68556613	-	-	Chr05	71335231	71333424	Duplication	-
chr01	68555093	68556393	-	-	Chr08	156566764	156568064	Duplication	-
chr01	68555093	68556393	-	-	Chr08	156568064	156566764	Duplication	-
chr01	68555481	68556471	-	-	Chr10	120994047	120995044	Duplication	-
chr01	68555481	68556471	-	-	Chr10	120995044	120994047	Duplication	-
chr01	68807029	68807713	-	-	Chr04	148264556	148265201	Duplication	-
chr01	68807029	68807713	-	-	Chr04	148265201	148264556	Duplication	-
chr01	69369795	69372826	-	-	Chr09	133608196	133611191	Duplication	-
chr01	69369795	69372826	-	-	Chr09	133611191	133608196	Duplication	-
chr01	69369806	69370844	-	-	Chr11	118877351	118878335	Duplication	-
chr01	69369806	69370844	-	-	Chr11	118878335	118877351	Duplication	-
chr01	69369817	69373106	-	-	Chr06	141352548	141355801	Duplication	-
chr01	69369817	69373106	-	-	Chr06	141355801	141352548	Duplication	-
chr01	69369842	69370835	-	-	Chr10	156940725	156941768	Duplication	-
chr01	69369842	69370835	-	-	Chr10	156941768	156940725	Duplication	-
chr01	69369843	69380017	-	-	Chr03	101369435	101380152	Duplication	evm.TU.Chr03.1369
chr01	69369843	69374355	-	-	Chr03	101380152	101375650	Duplication	evm.TU.Chr03.1369
chr01	69377682	69380017	-	-	Chr03	101371762	101369435	Duplication	-
chr01	69369852	69372518	-	-	Chr05	28571598	28574252	Duplication	-
chr01	69369852	69372518	-	-	Chr05	28574252	28571598	Duplication	-
chr01	69369856	69371578	-	-	Chr06	94802768	94804474	Duplication	-
chr01	69369856	69371578	-	-	Chr06	94804474	94802768	Duplication	-
chr01	69369856	69376718	-	-	Chr09	133627849	133634666	Duplication	-
chr01	69369856	69373189	-	-	Chr09	133634666	133631374	Duplication	-
chr01	69376041	69376718	-	-	Chr09	133628548	133627849	Duplication	-
chr01	69369857	69374522	-	-	Chr06	86757798	86762513	Duplication	-
chr01	69369857	69374522	-	-	Chr06	86762513	86757798	Duplication	-
chr01	69369872	69376555	-	-	Chr06	99651432	99658507	Duplication	-
chr01	69369872	69371729	-	-	Chr06	99658507	99656649	Duplication	-
chr01	69372931	69374411	-	-	Chr06	99655652	99654176	Duplication	-
chr01	69376041	69376555	-	-	Chr06	99651946	99651432	Duplication	-
chr01	69370140	69379875	-	-	Chr06	100076414	100086748	Duplication	-
chr01	69370140	69372188	-	-	Chr06	100086748	100084696	Duplication	-
chr01	69372910	69374529	-	-	Chr06	100083984	100082370	Duplication	-
chr01	69376831	69379875	-	-	Chr06	100079463	100076414	Duplication	-
chr01	69370220	69372518	-	-	Chr09	91420455	91422745	Duplication	-
chr01	69370220	69372518	-	-	Chr09	91422745	91420455	Duplication	-
chr01	69370452	69372543	-	-	Chr05	153104042	153106132	Duplication	-
chr01	69370452	69372543	-	-	Chr05	153106132	153104042	Duplication	-
chr01	69370452	69379852	-	-	Chr05	153082448	153091751	Duplication	-
chr01	69370452	69372518	-	-	Chr05	153091751	153089687	Duplication	-
chr01	69372924	69374515	-	-	Chr05	153089288	153087695	Duplication	-
chr01	69377692	69379852	-	-	Chr05	153084607	153082448	Duplication	-
chr01	69370456	69372518	-	-	Chr05	153096878	153098938	Duplication	-
chr01	69370456	69372518	-	-	Chr05	153098938	153096878	Duplication	-
chr01	69370888	69373604	-	-	Chr03	101395436	101398144	Duplication	-
chr01	69370888	69373604	-	-	Chr03	101398144	101395436	Duplication	-
chr01	69370933	69373094	-	-	Chr10	156938475	156940625	Duplication	-
chr01	69370933	69373094	-	-	Chr10	156940625	156938475	Duplication	-
chr01	69370933	69379956	-	-	Chr01	51995628	52005225	Duplication	-
chr01	69370933	69372848	-	-	Chr01	52005225	52003315	Duplication	-
chr01	69376906	69379956	-	-	Chr01	51998716	51995628	Duplication	-
chr01	69370939	69372636	-	-	Chr03	103709954	103711651	Duplication	-
chr01	69370939	69372636	-	-	Chr03	103711651	103709954	Duplication	-
chr01	69371087	69371736	-	-	Chr09	76002661	76003302	Duplication	-
chr01	69371087	69371736	-	-	Chr09	76003302	76002661	Duplication	-
chr01	69371087	69371736	-	-	Chr11	115354184	115354834	Duplication	-
chr01	69371087	69371736	-	-	Chr11	115354834	115354184	Duplication	-
chr01	69372190	69373106	-	-	Chr01	126824175	126825090	Duplication	-
chr01	69372190	69373106	-	-	Chr01	126825090	126824175	Duplication	-
chr01	69372208	69373561	-	-	Chr08	155492375	155493725	Duplication	-
chr01	69372208	69373561	-	-	Chr08	155493725	155492375	Duplication	-
chr01	69373775	69374513	-	-	Chr09	76000089	76000826	Duplication	-
chr01	69373775	69374513	-	-	Chr09	76000826	76000089	Duplication	-
chr01	69376041	69379044	-	-	Chr06	94795056	94798055	Duplication	-
chr01	69376041	69376656	-	-	Chr06	94798055	94797441	Duplication	-
chr01	69377414	69379044	-	-	Chr06	94796670	94795056	Duplication	-
chr01	69377172	69379827	-	-	Chr09	91411752	91414424	Duplication	-
chr01	69377172	69379827	-	-	Chr09	91414424	91411752	Duplication	-
chr01	69377621	69379772	-	-	Chr05	28561604	28563751	Duplication	-
chr01	69377621	69379772	-	-	Chr05	28563751	28561604	Duplication	-
chr01	69378395	69379204	-	-	Chr11	115346307	115347116	Duplication	-
chr01	69378395	69379204	-	-	Chr11	115347116	115346307	Duplication	-
chr01	69398682	69400243	-	-	Chr11	53376526	53378086	Duplication	-
chr01	69398682	69400243	-	-	Chr11	53378086	53376526	Duplication	-
chr01	69398857	69399621	-	-	Chr01	156988209	156988973	Duplication	-
chr01	69398857	69399621	-	-	Chr01	156988973	156988209	Duplication	-
chr01	69398909	69399564	-	-	Chr04	189393784	189394439	Duplication	-
chr01	69398909	69399564	-	-	Chr04	189394439	189393784	Duplication	-
chr01	69398941	69399978	-	-	Chr12	55641281	55642318	Duplication	-
chr01	69398941	69399978	-	-	Chr12	55642318	55641281	Duplication	-
chr01	69399023	69399420	-	-	Chr06	99038130	99038527	Duplication	-
chr01	69399023	69399420	-	-	Chr06	99038527	99038130	Duplication	-
chr01	69399048	69400017	-	-	Chr01	35674369	35675328	Translocation	-
chr01	69399048	69400017	-	-	Chr01	35675328	35674369	Translocation	-
chr01	69404537	69406464	-	-	Chr01	156981754	156983679	Translocation	-
chr01	69404537	69406464	-	-	Chr01	156983679	156981754	Translocation	-
chr01	69404918	69406475	-	-	Chr11	53369973	53371518	Duplication	-
chr01	69404918	69406475	-	-	Chr11	53371518	53369973	Duplication	-
chr01	69405197	69405788	-	-	Chr04	189388941	189389532	Duplication	-
chr01	69405197	69405788	-	-	Chr04	189389532	189388941	Duplication	-
chr01	69568317	69568556	-	-	Chr06	152522665	152522904	Duplication	-
chr01	69568317	69568556	-	-	Chr06	152522904	152522665	Duplication	-
chr01	69568317	69568556	-	-	Chr06	152646459	152646698	Duplication	-
chr01	69568317	69568556	-	-	Chr06	152646698	152646459	Duplication	-
chr01	69606762	69608526	-	-	Chr02	51268735	51270460	Duplication	-
chr01	69606762	69608526	-	-	Chr02	51270460	51268735	Duplication	-
chr01	69608895	69608895	G	GTTCTGTTATCGTGCGTCTTCCTTTGCATTGTTCATCGCGTCCCTCTCCCTTGCGGGCTGGA	Chr02	43928172	43928233	Insertion	-
chr01	69706317	69712838	-	-	Chr05	91162638	91168814	Translocation	-
chr01	69706317	69707291	-	-	Chr05	91168814	91167844	Translocation	-
chr01	69709872	69710569	-	-	Chr05	91165602	91164904	Translocation	-
chr01	69710926	69712838	-	-	Chr05	91164550	91162638	Translocation	-
chr01	69817189	69819565	-	-	Chr08	83959168	83961531	Duplication	-
chr01	69817189	69819565	-	-	Chr08	83961531	83959168	Duplication	-
chr01	69896821	69897536	-	-	Chr08	67080635	67081352	Duplication	-
chr01	69896821	69897536	-	-	Chr08	67081352	67080635	Duplication	-
chr01	70064283	70066635	-	-	Chr09	122676451	122678797	Duplication	-
chr01	70064283	70065250	-	-	Chr09	122678797	122677831	Duplication	-
chr01	70065565	70066635	-	-	Chr09	122677509	122676451	Duplication	-
chr01	70065543	70066875	-	-	Chr11	90891244	90892539	Translocation	-
chr01	70065543	70066875	-	-	Chr11	90892539	90891244	Translocation	-
chr01	70085399	70086299	-	-	Chr01	88732217	88733108	Translocation	-
chr01	70085399	70086299	-	-	Chr01	88733108	88732217	Translocation	-
chr01	70112413	70112791	-	-	Chr05	87663647	87664025	Translocation	-
chr01	70112413	70112791	-	-	Chr05	87664025	87663647	Translocation	-
chr01	70266796	70268388	-	-	Chr01	92916428	92918024	Translocation	-
chr01	70266796	70268388	-	-	Chr01	92918024	92916428	Translocation	-
chr01	70301017	70302859	-	-	Chr01	92852048	92853869	Translocation	-
chr01	70301017	70302859	-	-	Chr01	92853869	92852048	Translocation	-
chr01	70308620	70309675	-	-	Chr01	92845619	92846638	Translocation	-
chr01	70308620	70309675	-	-	Chr01	92846638	92845619	Translocation	-
chr01	70314515	70317366	-	-	Chr01	92837963	92840814	Translocation	evm.TU.Chr01.1172
chr01	70314515	70317366	-	-	Chr01	92840814	92837963	Translocation	evm.TU.Chr01.1172
chr01	70317788	70322805	-	-	Chr01	92825102	92830063	Translocation	evm.TU.Chr01.1172
chr01	70317788	70322805	-	-	Chr01	92830063	92825102	Translocation	evm.TU.Chr01.1172
chr01	70337356	70337933	-	-	Chr01	92779338	92779914	Translocation	-
chr01	70337356	70337933	-	-	Chr01	92779914	92779338	Translocation	-
chr01	70505824	70512181	-	-	Chr08	66578063	66583922	Translocation	-
chr01	70505824	70506877	-	-	Chr08	66583922	66582871	Translocation	-
chr01	70508934	70509889	-	-	Chr08	66580502	66579547	Translocation	-
chr01	70510700	70512181	-	-	Chr08	66579554	66578063	Translocation	-
chr01	70641095	70641857	-	-	Chr01	133736347	133737110	Translocation	-
chr01	70641095	70641857	-	-	Chr01	133737110	133736347	Translocation	-
chr01	70770737	70771234	-	-	Chr08	16979872	16980368	Translocation	-
chr01	70770737	70771234	-	-	Chr08	16980368	16979872	Translocation	-
chr01	70934583	70935595	-	-	Chr05	151106825	151107838	Duplication	-
chr01	70934583	70935595	-	-	Chr05	151107838	151106825	Duplication	-
chr01	70934583	70935998	-	-	Chr09	81409016	81410431	Translocation	-
chr01	70934583	70935998	-	-	Chr09	81410431	81409016	Translocation	-
chr01	70934592	70935163	-	-	Chr01	145821769	145822340	Translocation	-
chr01	70934592	70935163	-	-	Chr01	145822340	145821769	Translocation	-
chr01	70934594	70935343	-	-	Chr03	123050906	123051654	Duplication	-
chr01	70934594	70935343	-	-	Chr03	123051654	123050906	Duplication	-
chr01	70940092	70940690	-	-	Chr01	145816212	145816811	Translocation	-
chr01	70940092	70940690	-	-	Chr01	145816811	145816212	Translocation	-
chr01	70940092	70941178	-	-	Chr05	151100936	151102024	Duplication	-
chr01	70940092	70941178	-	-	Chr05	151102024	151100936	Duplication	-
chr01	70941020	70941287	-	-	Chr05	148091999	148092266	Duplication	-
chr01	70941020	70941287	-	-	Chr05	148092266	148091999	Duplication	-
chr01	70945601	70946351	-	-	Chr03	123020612	123021359	Duplication	-
chr01	70945601	70946351	-	-	Chr03	123021359	123020612	Duplication	-
chr01	70945601	70946688	-	-	Chr05	151095058	151096146	Duplication	-
chr01	70945601	70946688	-	-	Chr05	151096146	151095058	Duplication	-
chr01	70945634	70947136	-	-	Chr07	58590573	58592076	Duplication	-
chr01	70945634	70947136	-	-	Chr07	58592076	58590573	Duplication	-
chr01	70966267	70966854	-	-	Chr06	73276063	73276650	Translocation	-
chr01	70966267	70966854	-	-	Chr06	73276650	73276063	Translocation	-
chr01	71219388	71220445	-	-	Chr04	133687297	133688353	Duplication	-
chr01	71219388	71220445	-	-	Chr04	133688353	133687297	Duplication	-
chr01	71861842	71870700	-	-	Chr01	57371266	57380256	Invertion	evm.TU.Chr01.916
chr01	71861842	71862914	-	-	Chr01	57380256	57379182	Invertion	-
chr01	71866834	71870700	-	-	Chr01	57375326	57371266	Invertion	evm.TU.Chr01.916
chr01	71869596	71869596	A	ATACTCCCTCCGTTTTAATTTATATGAGCCCATTTGACTAGACACGACATTTAAGAAAGTGGGAAGACTTTTGAAACTTATGGTTCAAAATAAGCCTTGAAAATTTGTGTAGCTGTAAATCATTTATAAAGTGAATTTGTTTCTAAATTAGGAAAGAGGATATTCATTTTGGCACGGACTAAAAAGGAAATAAATTCAAACAAATTTG	Chr01	57372368	57372575	Insertion	evm.TU.Chr01.916
chr01	72035245	72036079	-	-	Chr04	127871577	127872413	Duplication	-
chr01	72035245	72036079	-	-	Chr04	127872413	127871577	Duplication	-
chr01	72040800	72041668	-	-	Chr04	127865961	127866831	Duplication	-
chr01	72040800	72041668	-	-	Chr04	127866831	127865961	Duplication	-
chr01	72147151	72147151	C	CAAATCGATGACTATTTATACTTTCAAAAAAACTTAAAAGCATTACTGAAAATTCATAATAGAAATTATTAGAATATTGCATAACATATATCACTTATAT	Chr01	59760066	59760165	Insertion	-
chr01	72148522	72148522	T	TTTCAACCAAAAATATTGAAAACTATAGTTATTGCCTCATTAATTTTAAATTATTTCCACGA	Chr01	59761550	59761611	Insertion	-
chr01	72323854	72327505	-	-	Chr01	72133880	72137458	Translocation	-
chr01	72323854	72327505	-	-	Chr01	72137458	72133880	Translocation	-
chr01	72460624	72461753	-	-	Chr10	77822737	77823866	Translocation	-
chr01	72460624	72461753	-	-	Chr10	77823866	77822737	Translocation	-
chr01	72614935	72616657	-	-	Chr08	26519538	26521201	Duplication	-
chr01	72614935	72615410	-	-	Chr08	26521201	26520728	Duplication	-
chr01	72615802	72616657	-	-	Chr08	26520392	26519538	Duplication	-
chr01	72615769	72618236	-	-	Chr08	43113438	43115877	Duplication	-
chr01	72615769	72616832	-	-	Chr08	43115877	43114849	Duplication	-
chr01	72617059	72618236	-	-	Chr08	43114603	43113438	Duplication	-
chr01	72616164	72616721	-	-	Chr02	109720237	109720794	Duplication	-
chr01	72616164	72616721	-	-	Chr02	109720794	109720237	Duplication	-
chr01	72617026	72618333	-	-	Chr03	131517012	131518301	Translocation	-
chr01	72617026	72618333	-	-	Chr03	131518301	131517012	Translocation	-
chr01	72810832	72811997	-	-	Chr09	66844561	66845726	Duplication	-
chr01	72810832	72811997	-	-	Chr09	66845726	66844561	Duplication	-
chr01	72810832	72812300	-	-	Chr03	71087428	71088891	Duplication	-
chr01	72810832	72812300	-	-	Chr03	71088891	71087428	Duplication	-
chr01	72813408	72813764	-	-	Chr04	128450184	128450536	Duplication	-
chr01	72813408	72813764	-	-	Chr04	128450536	128450184	Duplication	-
chr01	72818445	72819900	-	-	Chr03	71080147	71081600	Duplication	-
chr01	72818445	72819900	-	-	Chr03	71081600	71080147	Duplication	-
chr01	72818445	72819900	-	-	Chr09	66836868	66838324	Duplication	-
chr01	72818445	72819900	-	-	Chr09	66838324	66836868	Duplication	-
chr01	72909051	72909342	-	-	Chr02	39557584	39557881	Translocation	-
chr01	72909051	72909342	-	-	Chr02	39557881	39557584	Translocation	-
chr01	73182272	73182272	t	TGCCTCCCAAGCAAACGAGTTTTCTACAAATAAAAATAGAAAATGGAAGGCTTGTTATTCAACAG	Chr06	101952154	101952218	Insertion	evm.TU.Chr06.1311
chr01	73475417	73476839	-	-	Chr10	125164459	125165880	Translocation	-
chr01	73475417	73476839	-	-	Chr10	125165880	125164459	Translocation	-
chr01	73568427	73571430	-	-	Chr07	130594228	130597212	Duplication	-
chr01	73568427	73571430	-	-	Chr07	130597212	130594228	Duplication	-
chr01	73664431	73668512	-	-	Chr11	58457189	58461269	Duplication	-
chr01	73664431	73668512	-	-	Chr11	58461269	58457189	Duplication	-
chr01	73736460	73737106	-	-	Chr08	22639614	22640260	Duplication	-
chr01	73736460	73737106	-	-	Chr08	22640260	22639614	Duplication	-
chr01	74888664	74892091	-	-	Chr01	51737686	51741161	Translocation	-
chr01	74888664	74892091	-	-	Chr01	51741161	51737686	Translocation	-
chr01	74963319	74965933	-	-	Chr01	51695832	51698443	Translocation	-
chr01	74963319	74965933	-	-	Chr01	51698443	51695832	Translocation	-
chr01	75225098	75225871	-	-	Chr08	60510526	60511301	Duplication	-
chr01	75225098	75225871	-	-	Chr08	60511301	60510526	Duplication	-
chr01	75478116	75481101	-	-	Chr01	51616220	51619211	Translocation	evm.TU.Chr01.850
chr01	75478116	75479230	-	-	Chr01	51619211	51618102	Translocation	evm.TU.Chr01.850
chr01	75479612	75481101	-	-	Chr01	51617713	51616220	Translocation	evm.TU.Chr01.850
chr01	75563598	75566268	-	-	Chr01	51413698	51416363	Translocation	-
chr01	75563598	75566268	-	-	Chr01	51416363	51413698	Translocation	-
chr01	76072677	76075017	-	-	Chr01	51246862	51249214	Translocation	-
chr01	76072677	76075017	-	-	Chr01	51249214	51246862	Translocation	-
chr01	76101282	76102178	-	-	Chr06	37242104	37243000	Duplication	-
chr01	76101282	76102178	-	-	Chr06	37243000	37242104	Duplication	-
chr01	76286402	76288041	-	-	Chr01	50997091	50998778	Translocation	-
chr01	76286402	76288041	-	-	Chr01	50998778	50997091	Translocation	-
chr01	76374207	76375116	-	-	Chr09	17291918	17292857	Translocation	-
chr01	76374207	76375116	-	-	Chr09	17292857	17291918	Translocation	-
chr01	76374531	76375557	-	-	Chr04	158588646	158589732	Duplication	-
chr01	76374531	76375557	-	-	Chr04	158589732	158588646	Duplication	-
chr01	76392964	76392964	T	TACTATTATCTATGTTGCTCGGACTCTCCAAAAATGATGTCGCAACCGTGTCAGATCCTTCAAAAATGCACTACTTTTCGAGGATCCAACACGCACCCGTGTCCATTTTTGAAGAGTCCGAGCAACATAG	Chr01	50500379	50500508	Insertion	evm.TU.Chr01.839
chr01	76498550	76498550	C	CTTTTGTTAACTTTACACTAAGAAATCTTGATACATAAGCATCAGCATTTAACATGTAATAGCCACCCA	Chr01	50568589	50568657	Insertion	evm.TU.Chr01.840
chr01	76500232	76500232	T	TAATATACCTTCATTGTTTGACATGTTACCTTCTCAAAAATAAAAATAAAAA	Chr01	50570340	50570391	Insertion	evm.TU.Chr01.840
chr01	76503383	76503383	A	AAAACACAAATAAAAGGACAAGTACAACAAACATAAAAGTCTTACAATGTAGGACACTTATTTAGCTAAT	Chr01	50575586	50575655	Insertion	evm.TU.Chr01.840
chr01	76779939	76780504	-	-	Chr01	50402086	50402650	Translocation	-
chr01	76779939	76780504	-	-	Chr01	50402650	50402086	Translocation	-
chr01	76862519	76863381	-	-	Chr01	50181825	50182687	Translocation	-
chr01	76862519	76863381	-	-	Chr01	50182687	50181825	Translocation	-
chr01	77061187	77062597	-	-	Chr01	50100884	50102292	Translocation	-
chr01	77061187	77062597	-	-	Chr01	50102292	50100884	Translocation	-
chr01	77100764	77101570	-	-	Chr07	121858410	121859220	Duplication	-
chr01	77100764	77101570	-	-	Chr07	121859220	121858410	Duplication	-
chr01	77329301	77330026	-	-	Chr06	66221654	66222387	Translocation	-
chr01	77329301	77330026	-	-	Chr06	66222387	66221654	Translocation	-
chr01	78074891	78076374	-	-	Chr01	36290297	36291761	Translocation	-
chr01	78074891	78075282	-	-	Chr01	36291761	36291371	Translocation	-
chr01	78075420	78076374	-	-	Chr01	36291208	36290297	Translocation	-
chr01	78255379	78258771	-	-	Chr02	42850918	42854300	Translocation	-
chr01	78255379	78255732	-	-	Chr02	42854300	42853947	Translocation	-
chr01	78256909	78258771	-	-	Chr02	42852771	42850918	Translocation	-
chr01	78297124	78297632	-	-	Chr05	78351935	78352440	Duplication	-
chr01	78297124	78297632	-	-	Chr05	78352440	78351935	Duplication	-
chr01	78370375	78371550	-	-	Chr06	119918061	119919229	Translocation	-
chr01	78370375	78371550	-	-	Chr06	119919229	119918061	Translocation	-
chr01	78592573	78595315	-	-	Chr08	159717520	159720260	Duplication	-
chr01	78592573	78595315	-	-	Chr08	159720260	159717520	Duplication	-
chr01	78812368	78813568	-	-	Chr02	55320842	55322048	Translocation	-
chr01	78812368	78813568	-	-	Chr02	55322048	55320842	Translocation	-
chr01	78839707	78840823	-	-	Chr06	54507816	54508928	Duplication	-
chr01	78839707	78840823	-	-	Chr06	54508928	54507816	Duplication	-
chr01	78844527	78845762	-	-	Chr03	109058603	109059835	Translocation	-
chr01	78844527	78845762	-	-	Chr03	109059835	109058603	Translocation	-
chr01	78854037	78855288	-	-	Chr07	54284653	54285883	Duplication	-
chr01	78854037	78855288	-	-	Chr07	54285883	54284653	Duplication	-
chr01	79072230	79073791	-	-	Chr02	44879466	44881027	Duplication	-
chr01	79072230	79073791	-	-	Chr02	44881027	44879466	Duplication	-
chr01	79072301	79073812	-	-	Chr08	66818339	66819849	Duplication	-
chr01	79072301	79073812	-	-	Chr08	66819849	66818339	Duplication	-
chr01	79072367	79074390	-	-	Chr12	4333093	4335116	Duplication	-
chr01	79072367	79074390	-	-	Chr12	4335116	4333093	Duplication	-
chr01	79073081	79073780	-	-	Chr06	101748774	101749473	Duplication	-
chr01	79073081	79073780	-	-	Chr06	101749473	101748774	Duplication	-
chr01	79282471	79285734	-	-	Chr12	4397909	4401177	Translocation	-
chr01	79282471	79285734	-	-	Chr12	4401177	4397909	Translocation	-
chr01	79284597	79285813	-	-	Chr12	4359362	4360586	Duplication	-
chr01	79284597	79285813	-	-	Chr12	4360586	4359362	Duplication	-
chr01	79501934	79504150	-	-	Chr03	101176475	101178730	Translocation	-
chr01	79501934	79503027	-	-	Chr03	101178730	101177606	Translocation	-
chr01	79503224	79504150	-	-	Chr03	101177391	101176475	Translocation	-
chr01	79503218	79504310	-	-	Chr09	93428592	93429684	Duplication	-
chr01	79503218	79504310	-	-	Chr09	93429684	93428592	Duplication	-
chr01	79514865	79517091	-	-	Chr01	130579753	130581975	Duplication	-
chr01	79514865	79517091	-	-	Chr01	130581975	130579753	Duplication	-
chr01	79521911	79522688	-	-	Chr01	130577210	130577987	Duplication	-
chr01	79521911	79522688	-	-	Chr01	130577987	130577210	Duplication	-
chr01	79649340	79666524	-	-	Chr01	130475826	130507669	Duplication	evm.TU.Chr01.1368
chr01	79649340	79660686	-	-	Chr01	130507669	130496214	Duplication	-
chr01	79660850	79663394	-	-	Chr01	130496133	130493603	Duplication	evm.TU.Chr01.1368
chr01	79664204	79666524	-	-	Chr01	130478149	130475826	Duplication	-
chr01	79876486	79877459	-	-	Chr07	143059122	143060097	Duplication	-
chr01	79876486	79877459	-	-	Chr07	143060097	143059122	Duplication	-
chr01	79899538	79899815	-	-	Chr05	84825384	84825661	Duplication	-
chr01	79899538	79899815	-	-	Chr05	84825661	84825384	Duplication	-
chr01	80045260	80050076	-	-	Chr02	93457204	93462025	Duplication	-
chr01	80045260	80050076	-	-	Chr02	93462025	93457204	Duplication	-
chr01	80085713	80087625	-	-	Chr06	39831568	39833462	Duplication	-
chr01	80085713	80087625	-	-	Chr06	39833462	39831568	Duplication	-
chr01	80091514	80093486	-	-	Chr05	80868346	80870310	Translocation	-
chr01	80091514	80093486	-	-	Chr05	80870310	80868346	Translocation	-
chr01	80103448	80104359	-	-	Chr01	125331347	125332253	Translocation	-
chr01	80103448	80104359	-	-	Chr01	125332253	125331347	Translocation	-
chr01	80109629	80110118	-	-	Chr01	155338355	155338844	Translocation	-
chr01	80109629	80110118	-	-	Chr01	155338844	155338355	Translocation	-
chr01	80110314	80112496	-	-	Chr08	153695853	153698025	Translocation	-
chr01	80110314	80112496	-	-	Chr08	153698025	153695853	Translocation	-
chr01	80129286	80129941	-	-	Chr06	80367191	80367846	Translocation	-
chr01	80129286	80129941	-	-	Chr06	80367846	80367191	Translocation	-
chr01	80135036	80135620	-	-	Chr06	80361943	80362527	Translocation	-
chr01	80135036	80135620	-	-	Chr06	80362527	80361943	Translocation	-
chr01	80137453	80145449	-	-	Chr02	32151610	32159190	Translocation	evm.TU.Chr02.847
chr01	80137453	80139664	-	-	Chr02	32159190	32157025	Translocation	evm.TU.Chr02.847
chr01	80142553	80143662	-	-	Chr02	32154442	32153327	Translocation	-
chr01	80144228	80145449	-	-	Chr02	32152839	32151610	Translocation	-
[truncated: 61,415 more rows]
