# Supplementary material for: High-quality genome of black wolfberry (Lycium ruthenicum Murr.) provides insights into the genetics of anthocyanin biosynthesis regulation
Source: Hortic Res. 2024 Oct 23;12(2):uhae298. doi: 10.1093/hr/uhae298 (PMC11822397; doi:10.1093/hr/uhae298)
Supplement: Web_Material_uhae298 [file web_material_uhae298.zip › 20.Table S5. Genome-wide identification of anthocyanin biosynthesis pathway genes and regulators and the corresponding expression in anthocyanin biosynthe.xlsx]

## Sheet: Sheet1
Type	Family	Gene ID	Expression in Heiguo (FPKM)	Swissprot	Nr	COG	GO	KEGG annotation	KEGG pathway
Enzyme	PAL	evm.TU.Chr05.46	25.96	Q50EX7.1 RecName: Full=Phenylalanine ammonia-lyase 1; Short=PhPAL1 [Petunia x hybrida]	XP_060212401.1 phenylalanine ammonia-lyase 1 [Lycium barbarum]	[E]:Amino acid transport and metabolism	Cellular Component: cytoplasm (GO:0005737); Biological Process: L-phenylalanine catabolic process (GO:0006559); Biological Process: cinnamic acid biosynthetic process (GO:0009800); Molecular Function: phenylalanine ammonia-lyase activity (GO:0045548);	PAL; phenylalanine ammonia-lyase [EC:4.3.1.24]	map00360[Phenylalanine metabolism]; map00940[Phenylpropanoid biosynthesis]; map01100[Metabolic pathways]; map01110[Biosynthesis of secondary metabolites]
Enzyme	PAL	evm.TU.Chr08.2085	129.593	P35513.2 RecName: Full=Phenylalanine ammonia-lyase [Nicotiana tabacum]	XP_059296589.1 phenylalanine ammonia-lyase [Lycium ferocissimum]	[E]:Amino acid transport and metabolism	Cellular Component: cytoplasm (GO:0005737); Biological Process: L-phenylalanine catabolic process (GO:0006559); Biological Process: cinnamic acid biosynthetic process (GO:0009800); Molecular Function: phenylalanine ammonia-lyase activity (GO:0045548);	PAL; phenylalanine ammonia-lyase [EC:4.3.1.24]	map00360[Phenylalanine metabolism]; map00940[Phenylpropanoid biosynthesis]; map01100[Metabolic pathways]; map01110[Biosynthesis of secondary metabolites]
Enzyme	C4H	evm.TU.Chr01.3388	561.653	F1B283.1 RecName: Full=Trans-cinnamate 4-monooxygenase C4H2; AltName: Full=Cinnamate-4-hydroxylase 2; Short=PhC4H2; AltName: Full=Cytochrome P450 C4H2 [Petunia x hybrida]	AHH86091.1 cinnamic acid 4-hydroxylase [Lycium ruthenicum]	[Q]:Secondary metabolites biosynthesis, transport and catabolism	Molecular Function: iron ion binding (GO:0005506); Cellular Component: integral component of membrane (GO:0016021); Molecular Function: trans-cinnamate 4-monooxygenase activity (GO:0016710); Molecular Function: heme binding (GO:0020037); Biological Process: oxidation-reduction process (GO:0055114);	CYP73A; trans-cinnamate 4-monooxygenase [EC:1.14.14.91]	map00130[Ubiquinone and other terpenoid-quinone biosynthesis]; map00940[Phenylpropanoid biosynthesis]; map00941[Flavonoid biosynthesis]; map00945[Stilbenoid, diarylheptanoid and gingerol biosynthesis]; map01100[Metabolic pathways]; map01110[Biosynthesis of secondary metabolites]; map01220[Degradation of aromatic compounds]
Enzyme	C4H	evm.TU.Chr01.3389	95.4767	F1B283.1 RecName: Full=Trans-cinnamate 4-monooxygenase C4H2; AltName: Full=Cinnamate-4-hydroxylase 2; Short=PhC4H2; AltName: Full=Cytochrome P450 C4H2 [Petunia x hybrida]	XP_060176197.1 trans-cinnamate 4-monooxygenase C4H2 [Lycium barbarum]	[Q]:Secondary metabolites biosynthesis, transport and catabolism	Molecular Function: iron ion binding (GO:0005506); Cellular Component: integral component of membrane (GO:0016021); Molecular Function: trans-cinnamate 4-monooxygenase activity (GO:0016710); Molecular Function: heme binding (GO:0020037); Biological Process: oxidation-reduction process (GO:0055114);	CYP73A; trans-cinnamate 4-monooxygenase [EC:1.14.14.91]	map00130[Ubiquinone and other terpenoid-quinone biosynthesis]; map00940[Phenylpropanoid biosynthesis]; map00941[Flavonoid biosynthesis]; map00945[Stilbenoid, diarylheptanoid and gingerol biosynthesis]; map01100[Metabolic pathways]; map01110[Biosynthesis of secondary metabolites]; map01220[Degradation of aromatic compounds]
Enzyme	C4H	evm.TU.Chr02.401	1.65667	F1B283.1 RecName: Full=Trans-cinnamate 4-monooxygenase C4H2; AltName: Full=Cinnamate-4-hydroxylase 2; Short=PhC4H2; AltName: Full=Cytochrome P450 C4H2 [Petunia x hybrida]	XP_059300708.1 trans-cinnamate 4-monooxygenase C4H2-like [Lycium ferocissimum]	[Q]:Secondary metabolites biosynthesis, transport and catabolism	Molecular Function: iron ion binding (GO:0005506); Cellular Component: integral component of membrane (GO:0016021); Molecular Function: trans-cinnamate 4-monooxygenase activity (GO:0016710); Molecular Function: heme binding (GO:0020037); Biological Process: oxidation-reduction process (GO:0055114);	CYP73A; trans-cinnamate 4-monooxygenase [EC:1.14.14.91]	map00130[Ubiquinone and other terpenoid-quinone biosynthesis]; map00940[Phenylpropanoid biosynthesis]; map00941[Flavonoid biosynthesis]; map00945[Stilbenoid, diarylheptanoid and gingerol biosynthesis]; map01100[Metabolic pathways]; map01110[Biosynthesis of secondary metabolites]; map01220[Degradation of aromatic compounds]
Enzyme	C4H	evm.TU.Chr05.712	8.56667	H2DH22.1 RecName: Full=Cytochrome P450 CYP73A100 [Panax ginseng]	XP_060213240.1 cytochrome P450 CYP73A100-like [Lycium barbarum]	[Q]:Secondary metabolites biosynthesis, transport and catabolism	Molecular Function: iron ion binding (GO:0005506); Cellular Component: integral component of membrane (GO:0016021); Molecular Function: trans-cinnamate 4-monooxygenase activity (GO:0016710); Molecular Function: heme binding (GO:0020037); Biological Process: secondary metabolite biosynthetic process (GO:0044550); Biological Process: oxidation-reduction process (GO:0055114);	CYP73A; trans-cinnamate 4-monooxygenase [EC:1.14.14.91]	map00130[Ubiquinone and other terpenoid-quinone biosynthesis]; map00940[Phenylpropanoid biosynthesis]; map00941[Flavonoid biosynthesis]; map00945[Stilbenoid, diarylheptanoid and gingerol biosynthesis]; map01100[Metabolic pathways]; map01110[Biosynthesis of secondary metabolites]; map01220[Degradation of aromatic compounds]
Enzyme	4CL	evm.TU.Chr01.2681	14.6833	O24146.1 RecName: Full=4-coumarate--CoA ligase 2; Short=4CL 2; Short=Nt4CL-19; Short=Nt4CL-2; AltName: Full=4-coumaroyl-CoA synthase 2; AltName: Full=Caffeate--CoA ligase; AltName: Full=Cinnamate--CoA ligase; AltName: Full=Ferulate--CoA ligase [Nicotiana tabacum]	XP_060168495.1 4-coumarate--CoA ligase 2 [Lycium barbarum]	[IQ]:--	Molecular Function: ATP binding (GO:0005524); Biological Process: phenylpropanoid metabolic process (GO:0009698); Molecular Function: 4-coumarate-CoA ligase activity (GO:0016207);	4CL; 4-coumarate--CoA ligase [EC:6.2.1.12]	map00130[Ubiquinone and other terpenoid-quinone biosynthesis]; map00940[Phenylpropanoid biosynthesis]; map01100[Metabolic pathways]; map01110[Biosynthesis of secondary metabolites]
Enzyme	4CL	evm.TU.Chr03.3066	106.907	O24145.1 RecName: Full=4-coumarate--CoA ligase 1; Short=4CL 1; AltName: Full=4-coumaroyl-CoA synthase 1 [Nicotiana tabacum]	XP_059291673.1 4-coumarate--CoA ligase 1 [Lycium ferocissimum]	[IQ]:--	Molecular Function: ATP binding (GO:0005524); Biological Process: phenylpropanoid metabolic process (GO:0009698); Molecular Function: 4-coumarate-CoA ligase activity (GO:0016207);	4CL; 4-coumarate--CoA ligase [EC:6.2.1.12]	map00130[Ubiquinone and other terpenoid-quinone biosynthesis]; map00940[Phenylpropanoid biosynthesis]; map01100[Metabolic pathways]; map01110[Biosynthesis of secondary metabolites]
Enzyme	4CL	evm.TU.Chr04.3267	-	O24145.1 RecName: Full=4-coumarate--CoA ligase 1; Short=4CL 1; AltName: Full=4-coumaroyl-CoA synthase 1 [Nicotiana tabacum]	XP_059287265.1 4-coumarate--CoA ligase 2-like [Lycium ferocissimum]	[IQ]:--	Molecular Function: ATP binding (GO:0005524); Biological Process: phenylpropanoid metabolic process (GO:0009698); Molecular Function: 4-coumarate-CoA ligase activity (GO:0016207); Molecular Function: Photinus-luciferin 4-monooxygenase (ATP-hydrolyzing) activity (GO:0047077); Biological Process: oxidation-reduction process (GO:0055114);	4CL; 4-coumarate--CoA ligase [EC:6.2.1.12]	map00130[Ubiquinone and other terpenoid-quinone biosynthesis]; map00940[Phenylpropanoid biosynthesis]; map01100[Metabolic pathways]; map01110[Biosynthesis of secondary metabolites]
Enzyme	4CL	evm.TU.Chr07.1541	8.4	O24146.1 RecName: Full=4-coumarate--CoA ligase 2; Short=4CL 2; Short=Nt4CL-19; Short=Nt4CL-2; AltName: Full=4-coumaroyl-CoA synthase 2; AltName: Full=Caffeate--CoA ligase; AltName: Full=Cinnamate--CoA ligase; AltName: Full=Ferulate--CoA ligase [Nicotiana tabacum]	XP_059287043.1 4-coumarate--CoA ligase 2-like [Lycium ferocissimum]	[IQ]:--	Molecular Function: ATP binding (GO:0005524); Biological Process: phenylpropanoid metabolic process (GO:0009698); Molecular Function: 4-coumarate-CoA ligase activity (GO:0016207);	4CL; 4-coumarate--CoA ligase [EC:6.2.1.12]	map00130[Ubiquinone and other terpenoid-quinone biosynthesis]; map00940[Phenylpropanoid biosynthesis]; map01100[Metabolic pathways]; map01110[Biosynthesis of secondary metabolites]
Enzyme	4CL	evm.TU.Chr03.2248	198.483	P31687.2 RecName: Full=4-coumarate--CoA ligase 2; Short=4CL 2; AltName: Full=4-coumaroyl-CoA synthase 2; AltName: Full=Clone 4CL16 [Glycine max]	XP_060204078.1 4-coumarate--CoA ligase 2 [Lycium barbarum]	[IQ]:--	Biological Process: metabolic process (GO:0008152); Cellular Component: integral component of membrane (GO:0016021); Molecular Function: 4-coumarate-CoA ligase activity (GO:0016207);	4CL; 4-coumarate--CoA ligase [EC:6.2.1.12]	map00130[Ubiquinone and other terpenoid-quinone biosynthesis]; map00940[Phenylpropanoid biosynthesis]; map01100[Metabolic pathways]; map01110[Biosynthesis of secondary metabolites]
Enzyme	4CL	evm.TU.Chr03.2532	138.543	Q84P23.2 RecName: Full=4-coumarate--CoA ligase-like 9; AltName: Full=4-coumarate--CoA ligase isoform 4; Short=At4CL4 [Arabidopsis thaliana]	XP_060204450.1 4-coumarate--CoA ligase-like 9 [Lycium barbarum]	[IQ]:--	Molecular Function: fatty-acyl-CoA synthase activity (GO:0004321); Cellular Component: peroxisome (GO:0005777); Biological Process: jasmonic acid biosynthetic process (GO:0009695); Cellular Component: integral component of membrane (GO:0016021); Molecular Function: ligase activity (GO:0016874); Molecular Function: Photinus-luciferin 4-monooxygenase (ATP-hydrolyzing) activity (GO:0047077); Biologi…	4CL; 4-coumarate--CoA ligase [EC:6.2.1.12]	map00130[Ubiquinone and other terpenoid-quinone biosynthesis]; map00940[Phenylpropanoid biosynthesis]; map01100[Metabolic pathways]; map01110[Biosynthesis of secondary metabolites]
Enzyme	4CL	evm.TU.Chr06.130	6.46	M4IRL6.1 RecName: Full=Probable CoA ligase CCL7; Short=HlCCL7 [Humulus lupulus]	XP_060169607.1 probable CoA ligase CCL7 [Lycium barbarum]	[IQ]:--	Molecular Function: acetate-CoA ligase activity (GO:0003987); Biological Process: metabolic process (GO:0008152); Cellular Component: integral component of membrane (GO:0016021);	4CL; 4-coumarate--CoA ligase [EC:6.2.1.12]	map00130[Ubiquinone and other terpenoid-quinone biosynthesis]; map00940[Phenylpropanoid biosynthesis]; map01100[Metabolic pathways]; map01110[Biosynthesis of secondary metabolites]
Enzyme	4CL	evm.TU.Chr07.2642	45.34	M4IQR7.1 RecName: Full=Probable CoA ligase CCL5; Short=HlCCL5 [Humulus lupulus]	XP_059287945.1 probable CoA ligase CCL5 [Lycium ferocissimum]	[IQ]:--	Molecular Function: acetate-CoA ligase activity (GO:0003987); Cellular Component: integral component of membrane (GO:0016021); Molecular Function: Photinus-luciferin 4-monooxygenase (ATP-hydrolyzing) activity (GO:0047077); Biological Process: oxidation-reduction process (GO:0055114);	OPCL1; OPC-8:0 CoA ligase 1 [EC:6.2.1.-]	map00592[alpha-Linolenic acid metabolism]; map01100[Metabolic pathways]; map01110[Biosynthesis of secondary metabolites]
Enzyme	4CL	evm.TU.Chr10.429	-	M4IQR7.1 RecName: Full=Probable CoA ligase CCL5; Short=HlCCL5 [Humulus lupulus]	XP_060185423.1 probable CoA ligase CCL5 isoform X1 [Lycium barbarum];XP_060185424.1 probable CoA ligase CCL5 isoform X2 [Lycium barbarum]	[IQ]:--	Cellular Component: integral component of membrane (GO:0016021); Molecular Function: ligase activity (GO:0016874); Molecular Function: Photinus-luciferin 4-monooxygenase (ATP-hydrolyzing) activity (GO:0047077); Biological Process: oxidation-reduction process (GO:0055114);	OPCL1; OPC-8:0 CoA ligase 1 [EC:6.2.1.-]	map00592[alpha-Linolenic acid metabolism]; map01100[Metabolic pathways]; map01110[Biosynthesis of secondary metabolites]
Enzyme	4CL	evm.TU.Chr11.3134	6.89333	Q84P23.2 RecName: Full=4-coumarate--CoA ligase-like 9; AltName: Full=4-coumarate--CoA ligase isoform 4; Short=At4CL4 [Arabidopsis thaliana]	XP_060186869.1 4-coumarate--CoA ligase-like 9 isoform X1 [Lycium barbarum]	[IQ]:--	Biological Process: metabolic process (GO:0008152); Molecular Function: oxidoreductase activity (GO:0016491);	4CL; 4-coumarate--CoA ligase [EC:6.2.1.12]	map00130[Ubiquinone and other terpenoid-quinone biosynthesis]; map00940[Phenylpropanoid biosynthesis]; map01100[Metabolic pathways]; map01110[Biosynthesis of secondary metabolites]
Enzyme	4CL	evm.TU.Chr11.3135	2.19667	Q84P23.2 RecName: Full=4-coumarate--CoA ligase-like 9; AltName: Full=4-coumarate--CoA ligase isoform 4; Short=At4CL4 [Arabidopsis thaliana]	XP_060186869.1 4-coumarate--CoA ligase-like 9 isoform X1 [Lycium barbarum]	[IQ]:--	Biological Process: metabolic process (GO:0008152); Molecular Function: oxidoreductase activity (GO:0016491);	4CL; 4-coumarate--CoA ligase [EC:6.2.1.12]	map00130[Ubiquinone and other terpenoid-quinone biosynthesis]; map00940[Phenylpropanoid biosynthesis]; map01100[Metabolic pathways]; map01110[Biosynthesis of secondary metabolites]
Enzyme	CHS	evm.TU.Chr05.295	683.497	Q43188.1 RecName: Full=Chalcone synthase 2; AltName: Full=Naringenin-chalcone synthase 2 [Solanum tuberosum]	XP_059317778.1 chalcone synthase 2 [Lycium ferocissimum];AHH55329.1 chalcone synthase, partial [Lycium ruthenicum]	[Q]:Secondary metabolites biosynthesis, transport and catabolism	Biological Process: flavonoid biosynthetic process (GO:0009813); Molecular Function: naringenin-chalcone synthase activity (GO:0016210);	CHS; chalcone synthase [EC:2.3.1.74]	map00941[Flavonoid biosynthesis]; map00960[Tropane, piperidine and pyridine alkaloid biosynthesis]; map01100[Metabolic pathways]; map01110[Biosynthesis of secondary metabolites]; map04712[Circadian rhythm - plant]
Enzyme	CHS	evm.TU.Chr09.488	7414.26	Q43163.1 RecName: Full=Chalcone synthase 1B; AltName: Full=Naringenin-chalcone synthase 1B [Solanum tuberosum]	XP_060180379.1 chalcone synthase 1B [Lycium barbarum];AHH55328.1 chalcone synthase, partial [Lycium ruthenicum];ATB56297.1 chalcone synthase [Lycium ruthenicum]	NA	Biological Process: flavonoid biosynthetic process (GO:0009813); Molecular Function: naringenin-chalcone synthase activity (GO:0016210);	CHS; chalcone synthase [EC:2.3.1.74]	map00941[Flavonoid biosynthesis]; map00960[Tropane, piperidine and pyridine alkaloid biosynthesis]; map01100[Metabolic pathways]; map01110[Biosynthesis of secondary metabolites]; map04712[Circadian rhythm - plant]
Enzyme	CHI	evm.TU.Chr05.2861	222.543	Q33DL3.1 RecName: Full=Chalcone--flavanone isomerase; Short=Chalcone isomerase [Nicotiana tabacum]	AHH86092.1 chalcone isomerase [Lycium ruthenicum];AQZ26676.1 chalcone isomerase [Lycium barbarum var. auranticarpum];AQZ26679.1 chalcone isomerase [Lycium ruthenicum]	NA	Biological Process: flavonoid biosynthetic process (GO:0009813); Molecular Function: chalcone isomerase activity (GO:0045430);	E5.5.1.6; chalcone isomerase [EC:5.5.1.6]	map00941[Flavonoid biosynthesis]; map01100[Metabolic pathways]; map01110[Biosynthesis of secondary metabolites]
Enzyme	F3'H	evm.TU.Chr03.2844	118.237	Q9SBQ9.1 RecName: Full=Flavonoid 3'-monooxygenase; AltName: Full=Cytochrome P450 75B2; AltName: Full=Flavonoid 3'-hydroxylase [Petunia x hybrida]	ATB56302.1 flavonone-3'-hydroxylase [Lycium ruthenicum]	[Q]:Secondary metabolites biosynthesis, transport and catabolism	Molecular Function: iron ion binding (GO:0005506); Cellular Component: endoplasmic reticulum membrane (GO:0005789); Biological Process: flavonoid biosynthetic process (GO:0009813); Cellular Component: integral component of membrane (GO:0016021); Molecular Function: flavonoid 3'-monooxygenase activity (GO:0016711); Molecular Function: heme binding (GO:0020037); Biological Process: secondary metabo…	CYP75B1; flavonoid 3'-monooxygenase [EC:1.14.14.82]	map00941[Flavonoid biosynthesis]; map00944[Flavone and flavonol biosynthesis]; map01100[Metabolic pathways]; map01110[Biosynthesis of secondary metabolites]
Enzyme	F3'5'H	evm.TU.Chr06.177	2897.23	P48418.1 RecName: Full=Flavonoid 3',5'-hydroxylase 1; Short=F3'5'H; AltName: Full=CYPLXXVA1; AltName: Full=Cytochrome P450 75A1 [Petunia x hybrida]	ATB56301.1 flavonone-3'5'-hydroxylase [Lycium ruthenicum]	[Q]:Secondary metabolites biosynthesis, transport and catabolism	Molecular Function: iron ion binding (GO:0005506); Cellular Component: endoplasmic reticulum (GO:0005783); Biological Process: anthocyanin-containing compound biosynthetic process (GO:0009718); Cellular Component: integral component of membrane (GO:0016021); Molecular Function: heme binding (GO:0020037); Molecular Function: flavonoid 3',5'-hydroxylase activity (GO:0033772); Biological Process: ox…	CYP75A; flavonoid 3',5'-hydroxylase [EC:1.14.14.81]	map00941[Flavonoid biosynthesis]; map00944[Flavone and flavonol biosynthesis]; map01110[Biosynthesis of secondary metabolites]
Enzyme	FNSI	evm.TU.Chr01.3010	17.5367	Q8W2X5.1 RecName: Full=Flavanone 3-dioxygenase 2; AltName: Full=Flavanone 3-beta-hydroxylase 2; AltName: Full=Flavanone 3-hydroxylase 2; Short=OsF3H-2 [Oryza sativa Japonica Group]	XP_060171779.1 flavanone 3-dioxygenase 2-like [Lycium barbarum]	[R]:General function prediction only	Biological Process: response to bacterium (GO:0009617); Biological Process: response to fungus (GO:0009620); Molecular Function: metal ion binding (GO:0046872); Molecular Function: dioxygenase activity (GO:0051213); Biological Process: oxidation-reduction process (GO:0055114);	DMR6, DLO; salicylic acid 3-hydroxylase [EC:1.14.11.-]	NA
Enzyme	FNSI	evm.TU.Chr01.3011	57.0633	Q8W2X5.1 RecName: Full=Flavanone 3-dioxygenase 2; AltName: Full=Flavanone 3-beta-hydroxylase 2; AltName: Full=Flavanone 3-hydroxylase 2; Short=OsF3H-2 [Oryza sativa Japonica Group]	XP_060171779.1 flavanone 3-dioxygenase 2-like [Lycium barbarum]	[R]:General function prediction only	Biological Process: response to bacterium (GO:0009617); Biological Process: response to fungus (GO:0009620); Molecular Function: metal ion binding (GO:0046872); Molecular Function: dioxygenase activity (GO:0051213); Biological Process: oxidation-reduction process (GO:0055114);	DMR6, DLO; salicylic acid 3-hydroxylase [EC:1.14.11.-]	NA
Enzyme	FNSI	evm.TU.Chr03.2201	16.69	Q9FLV0.1 RecName: Full=Protein DOWNY MILDEW RESISTANCE 6; Short=AtDMR6; AltName: Full=2-oxoglutarate (2OG)-Fe(II) oxygenase-like protein DMR6; AltName: Full=Salicylate 3-hydroxylase DMR6; Short=S3H DMR6; Short=SA 3-hydroxylase DMR6; Short=Salicylic acid 3-hydroxylase DMR6 [Arabidopsis thaliana]	XP_059304439.1 protein DOWNY MILDEW RESISTANCE 6 [Lycium ferocissimum]	[R]:General function prediction only	Biological Process: response to bacterium (GO:0009617); Biological Process: response to fungus (GO:0009620); Molecular Function: naringenin 3-dioxygenase activity (GO:0045486); Molecular Function: metal ion binding (GO:0046872); Biological Process: oxidation-reduction process (GO:0055114);	DMR6, DLO; salicylic acid 3-hydroxylase [EC:1.14.11.-]	NA
Enzyme	F3H	evm.TU.Chr12.2241	5621.04	Q07353.1 RecName: Full=Naringenin,2-oxoglutarate 3-dioxygenase; AltName: Full=FHT; AltName: Full=Flavanone-3-hydroxylase; Short=F3H [Petunia x hybrida]	ATB56300.1 flavonone-3-hydroxylase [Lycium ruthenicum]	[R]:General function prediction only	Biological Process: flavonoid biosynthetic process (GO:0009813); Molecular Function: L-ascorbic acid binding (GO:0031418); Molecular Function: naringenin 3-dioxygenase activity (GO:0045486); Molecular Function: metal ion binding (GO:0046872); Biological Process: oxidation-reduction process (GO:0055114);	F3H; naringenin 3-dioxygenase [EC:1.14.11.9]	map00941[Flavonoid biosynthesis]; map01100[Metabolic pathways]; map01110[Biosynthesis of secondary metabolites]
Enzyme	ANS	evm.TU.Chr04.324	3666.91	P51092.1 RecName: Full=Leucoanthocyanidin dioxygenase; Short=LDOX; Short=Leucocyanidin oxygenase; AltName: Full=Leucoanthocyanidin hydroxylase [Petunia x hybrida]	ATB56298.1 anthocyanidin synthase [Lycium ruthenicum]	[R]:General function prediction only	Biological Process: anthocyanin-containing compound biosynthetic process (GO:0009718); Biological Process: proanthocyanidin biosynthetic process (GO:0010023); Molecular Function: L-ascorbic acid binding (GO:0031418); Molecular Function: metal ion binding (GO:0046872); Molecular Function: leucocyanidin oxygenase activity (GO:0050589); Biological Process: oxidation-reduction process (GO:0055114);	ANS; anthocyanidin synthase [EC:1.14.20.4]	map00941[Flavonoid biosynthesis]; map01100[Metabolic pathways]; map01110[Biosynthesis of secondary metabolites]
Enzyme	FLS	evm.TU.Chr02.2163	8.11667	Q07512.1 RecName: Full=Flavonol synthase/flavanone 3-hydroxylase; Short=FLS [Petunia x hybrida]	XP_060198067.1 flavonol synthase/flavanone 3-hydroxylase [Lycium barbarum]	NA	Molecular Function: iron ion binding (GO:0005506); Cellular Component: cytoplasm (GO:0005737); Molecular Function: L-ascorbic acid binding (GO:0031418); Molecular Function: flavonol synthase activity (GO:0045431); Molecular Function: naringenin 3-dioxygenase activity (GO:0045486); Biological Process: flavonol biosynthetic process (GO:0051555); Biological Process: oxidation-reduction process (GO:0…	FLS; flavonol synthase [EC:1.14.20.6]	map00941[Flavonoid biosynthesis]; map01100[Metabolic pathways]; map01110[Biosynthesis of secondary metabolites]
Enzyme	DFR	evm.TU.Chr12.2328	2490.28	P14720.2 RecName: Full=Dihydroflavonol 4-reductase; Short=DFR; AltName: Full=Dihydrokaempferol 4-reductase; AltName: Full=Flavanone 4-reductase; Short=FNR [Petunia x hybrida]	XP_059293169.1 dihydroflavonol 4-reductase [Lycium ferocissimum]	[MG]:--	Cellular Component: integral component of membrane (GO:0016021); Molecular Function: dihydrokaempferol 4-reductase activity (GO:0045552); Molecular Function: obsolete coenzyme binding (GO:0050662); Biological Process: oxidation-reduction process (GO:0055114);	DFR; bifunctional dihydroflavonol 4-reductase/flavanone 4-reductase [EC:1.1.1.219 1.1.1.234]	map00941[Flavonoid biosynthesis]; map01100[Metabolic pathways]; map01110[Biosynthesis of secondary metabolites]
Enzyme	ANR	evm.TU.Chr11.2897	4.40333	D7U6G6.1 RecName: Full=Anthocyanidin reductase ((2S)-flavan-3-ol-forming); Short=VvANR [Vitis vinifera]	XP_060187953.1 anthocyanidin reductase ((2S)-flavan-3-ol-forming) isoform X2 [Lycium barbarum]	[MG]:--	Biological Process: negative regulation of flavonoid biosynthetic process (GO:0009964); Molecular Function: anthocyanidin reductase activity (GO:0033729); Molecular Function: obsolete coenzyme binding (GO:0050662); Biological Process: oxidation-reduction process (GO:0055114);	ANR; anthocyanidin reductase [EC:1.3.1.77]	map00941[Flavonoid biosynthesis]; map01100[Metabolic pathways]; map01110[Biosynthesis of secondary metabolites]
Enzyme	LAR	evm.TU.Chr05.2800	-	Q84V83.1 RecName: Full=Leucoanthocyanidin reductase; Short=Leucocyanidin reductase [Desmodium uncinatum]	XP_060214903.1 leucoanthocyanidin reductase-like [Lycium barbarum]	NA	NA	LAR; leucoanthocyanidin reductase [EC:1.17.1.3]	map00941[Flavonoid biosynthesis]; map01110[Biosynthesis of secondary metabolites]
Enzyme	5GT	evm.TU.Chr09.131	77.2633	K4CWS6.1 RecName: Full=UDP-glycosyltransferase 75C1; Short=Abscisic acid beta-glucosyltransferase; Short=Indole-3-acetate beta-glucosyltransferase; Short=SlUGT75C1 [Solanum lycopersicum]	XP_060178769.1 UDP-glycosyltransferase 75C1 [Lycium barbarum];BAG80544.1 UDP-glucose:glucosyltransferase [Lycium barbarum]	NA	Cellular Component: plastid (GO:0009536); Biological Process: flavonoid biosynthetic process (GO:0009813); Biological Process: flavonoid glucuronidation (GO:0052696); Molecular Function: quercetin 3-O-glucosyltransferase activity (GO:0080043); Molecular Function: quercetin 7-O-glucosyltransferase activity (GO:0080044);	anthocyanidin 3-O-glucoside 5-O-glucosyltransferase 1-like; K12338 anthocyanidin 3-O-glucoside 5-O-glucosyltransferase [EC:2.4.1.298] (A)	NA
Enzyme	3GT	evm.TU.Chr04.3236	-	Q9SBQ8.1 RecName: Full=Kaempferol 3-O-beta-D-galactosyltransferase; Short=F3GalTase; Flags: Precursor [Petunia x hybrida]	XP_060171035.1 kaempferol 3-O-beta-D-galactosyltransferase-like [Lycium barbarum]	NA	Biological Process: anthocyanin-containing compound biosynthetic process (GO:0009718); Biological Process: quercetin O-glucoside biosynthetic process (GO:0033303); Biological Process: kaempferol O-glucoside biosynthetic process (GO:0033330); Biological Process: cyanidin 3-O-glucoside biosynthetic process (GO:0033485); Molecular Function: kaempferol 3-O-galactosyltransferase activity (GO:0033834);…	E2.4.1.234; kaempferol 3-O-beta-D-galactosyltransferase [EC:2.4.1.234]	map00944[Flavone and flavonol biosynthesis]; map01110[Biosynthesis of secondary metabolites]
Enzyme	UFGT	evm.TU.Chr05.823	2.14333	Q9AR73.1 RecName: Full=Hydroquinone glucosyltransferase; AltName: Full=Arbutin synthase [Rauvolfia serpentina]	XP_060213342.1 hydroquinone glucosyltransferase-like [Lycium barbarum]	NA	Biological Process: flavonoid biosynthetic process (GO:0009813); Cellular Component: intracellular membrane-bounded organelle (GO:0043231); Molecular Function: hydroquinone glucosyltransferase activity (GO:0050505); Biological Process: flavonoid glucuronidation (GO:0052696); Molecular Function: quercetin 3-O-glucosyltransferase activity (GO:0080043); Molecular Function: quercetin 7-O-glucosyltran…	E2.4.1.218; hydroquinone glucosyltransferase [EC:2.4.1.218]	NA
Enzyme	UFGT	evm.TU.Chr01.154	-	Q9LVW3.1 RecName: Full=Anthocyanidin 3-O-glucoside 2'''-O-xylosyltransferase; Short=A3G2''XylT [Arabidopsis thaliana]	XP_060216455.1 anthocyanidin 3-O-glucoside 2'''-O-xylosyltransferase-like [Lycium barbarum]	NA	Biological Process: flavonoid biosynthetic process (GO:0009813); Cellular Component: intracellular membrane-bounded organelle (GO:0043231); Biological Process: flavonoid glucuronidation (GO:0052696); Molecular Function: quercetin 3-O-glucosyltransferase activity (GO:0080043); Molecular Function: quercetin 7-O-glucosyltransferase activity (GO:0080044);	NA	NA
Enzyme	UFGT	evm.TU.Chr10.2660	-	Q9LVW3.1 RecName: Full=Anthocyanidin 3-O-glucoside 2'''-O-xylosyltransferase; Short=A3G2''XylT [Arabidopsis thaliana]	XP_059291317.1 anthocyanidin 3-O-glucoside 2'''-O-xylosyltransferase-like [Lycium ferocissimum]	NA	Biological Process: flavonoid biosynthetic process (GO:0009813); Cellular Component: intracellular membrane-bounded organelle (GO:0043231); Biological Process: flavonoid glucuronidation (GO:0052696); Molecular Function: quercetin 3-O-glucosyltransferase activity (GO:0080043); Molecular Function: quercetin 7-O-glucosyltransferase activity (GO:0080044);	UGT79B1; anthocyanidin 3-O-glucoside 2'''-O-xylosyltransferase [EC:2.4.2.51]	map00942[Anthocyanin biosynthesis]
Enzyme	AOMT	evm.TU.Chr02.2367	3.16667	Q9C5D7.1 RecName: Full=Probable caffeoyl-CoA O-methyltransferase At4g26220; AltName: Full=Trans-caffeoyl-CoA 3-O-methyltransferase; Short=CCoAMT; Short=CCoAOMT [Arabidopsis thaliana]	XP_059280220.1 probable caffeoyl-CoA O-methyltransferase At4g26220 [Lycium ferocissimum];XP_059280221.1 probable caffeoyl-CoA O-methyltransferase At4g26220 [Lycium ferocissimum]	[R]:General function prediction only	Biological Process: methylation (GO:0032259); Molecular Function: caffeoyl-CoA O-methyltransferase activity (GO:0042409);	E2.1.1.104; caffeoyl-CoA O-methyltransferase [EC:2.1.1.104]	map00940[Phenylpropanoid biosynthesis]; map00941[Flavonoid biosynthesis]; map00945[Stilbenoid, diarylheptanoid and gingerol biosynthesis]; map01100[Metabolic pathways]; map01110[Biosynthesis of secondary metabolites]
Enzyme	AOMT	evm.TU.Chr09.811	65.5933	S5DQS6.1 RecName: Full=Cation-dependent phenylpropanoid and flavonoid 8-O-methyltransferase 1; Short=ObPFOMT-1; AltName: Full=Pilosin 8-O-methyltransferase [Ocimum basilicum]	XP_060180147.1 cation-dependent phenylpropanoid and flavonoid 8-O-methyltransferase 1-like [Lycium barbarum]	[R]:General function prediction only	Molecular Function: O-methyltransferase activity (GO:0008171); Biological Process: methylation (GO:0032259);	E2.1.1.104; caffeoyl-CoA O-methyltransferase [EC:2.1.1.104]	map00940[Phenylpropanoid biosynthesis]; map00941[Flavonoid biosynthesis]; map00945[Stilbenoid, diarylheptanoid and gingerol biosynthesis]; map01100[Metabolic pathways]; map01110[Biosynthesis of secondary metabolites]
Enzyme	AOMT	evm.TU.Chr09.806	21.02	S5DQS6.1 RecName: Full=Cation-dependent phenylpropanoid and flavonoid 8-O-methyltransferase 1; Short=ObPFOMT-1; AltName: Full=Pilosin 8-O-methyltransferase [Ocimum basilicum]	XP_060180147.1 cation-dependent phenylpropanoid and flavonoid 8-O-methyltransferase 1-like [Lycium barbarum]	[R]:General function prediction only	Molecular Function: O-methyltransferase activity (GO:0008171); Biological Process: methylation (GO:0032259);	E2.1.1.104; caffeoyl-CoA O-methyltransferase [EC:2.1.1.104]	map00940[Phenylpropanoid biosynthesis]; map00941[Flavonoid biosynthesis]; map00945[Stilbenoid, diarylheptanoid and gingerol biosynthesis]; map01100[Metabolic pathways]; map01110[Biosynthesis of secondary metabolites]
Enzyme	AOMT	evm.TU.Chr09.809	65.6233	S5DQS6.1 RecName: Full=Cation-dependent phenylpropanoid and flavonoid 8-O-methyltransferase 1; Short=ObPFOMT-1; AltName: Full=Pilosin 8-O-methyltransferase [Ocimum basilicum]	XP_060180147.1 cation-dependent phenylpropanoid and flavonoid 8-O-methyltransferase 1-like [Lycium barbarum]	[R]:General function prediction only	Molecular Function: O-methyltransferase activity (GO:0008171); Biological Process: methylation (GO:0032259);	E2.1.1.104; caffeoyl-CoA O-methyltransferase [EC:2.1.1.104]	map00940[Phenylpropanoid biosynthesis]; map00941[Flavonoid biosynthesis]; map00945[Stilbenoid, diarylheptanoid and gingerol biosynthesis]; map01100[Metabolic pathways]; map01110[Biosynthesis of secondary metabolites]
Enzyme	AT	evm.TU.Chr01.353	-	Q589Y0.1 RecName: Full=Phenolic glucoside malonyltransferase 1; Short=NtMaT1; AltName: Full=Flavonol/naphthol glucoside malonyltransferase 1; AltName: Full=Phenolic glucoside-6'-O-malonyltransferase 1 [Nicotiana tabacum]	XP_059302764.1 phenolic glucoside malonyltransferase 1-like [Lycium ferocissimum]	NA	NA	NA	NA
Enzyme	AT	evm.TU.Chr01.356	-	Q589Y0.1 RecName: Full=Phenolic glucoside malonyltransferase 1; Short=NtMaT1; AltName: Full=Flavonol/naphthol glucoside malonyltransferase 1; AltName: Full=Phenolic glucoside-6'-O-malonyltransferase 1 [Nicotiana tabacum]	XP_059302764.1 phenolic glucoside malonyltransferase 1-like [Lycium ferocissimum]	NA	NA	NA	NA
Enzyme	AT	evm.TU.Chr01.348	2.94333	Q589Y0.1 RecName: Full=Phenolic glucoside malonyltransferase 1; Short=NtMaT1; AltName: Full=Flavonol/naphthol glucoside malonyltransferase 1; AltName: Full=Phenolic glucoside-6'-O-malonyltransferase 1 [Nicotiana tabacum]	XP_060202438.1 phenolic glucoside malonyltransferase 1-like isoform X1 [Lycium barbarum]	NA	Molecular Function: transferase activity, transferring acyl groups other than amino-acyl groups (GO:0016747);	NA	NA
Enzyme	AT	evm.TU.Chr01.351	-	Q589Y0.1 RecName: Full=Phenolic glucoside malonyltransferase 1; Short=NtMaT1; AltName: Full=Flavonol/naphthol glucoside malonyltransferase 1; AltName: Full=Phenolic glucoside-6'-O-malonyltransferase 1 [Nicotiana tabacum]	XP_059301404.1 phenolic glucoside malonyltransferase 1-like [Lycium ferocissimum]	NA	NA	NA	NA
Enzyme	AT	evm.TU.Chr01.354	-	Q589Y0.1 RecName: Full=Phenolic glucoside malonyltransferase 1; Short=NtMaT1; AltName: Full=Flavonol/naphthol glucoside malonyltransferase 1; AltName: Full=Phenolic glucoside-6'-O-malonyltransferase 1 [Nicotiana tabacum]	KAG5579244.1 hypothetical protein H5410_049871 [Solanum commersonii]	NA	Molecular Function: transferase activity (GO:0016740);	NA	NA
Transcription factor	TT2	evm.TU.Chr07.1993	-	A0A4D6Q411.1 RecName: Full=Transcription factor MYB1; AltName: Full=Myb-related protein 1; Short=CcMYB1 [Crocosmia x crocosmiiflora]	XP_059287614.1 transcription factor MYB1-like [Lycium ferocissimum]	[KAD]:--	NA	MYBP; transcription factor MYB, plant	NA
Transcription factor	MYB75/PAP1	evm.TU.Chr08.2078	-	A0A2R6S148.1 RecName: Full=Transcription factor MYB1; AltName: Full=Myb-related protein 1 [Actinidia chinensis var. chinensis]	XP_060174502.1 transcription factor MYB114-like [Lycium barbarum]	NA	NA	AN1; transcription factor R2R3-MYB; K09422 myb proto-oncogene protein, plant (A)	NA
Transcription factor	MYB5	evm.TU.Chr02.17	13.7867	Q38850.1 RecName: Full=Transcription repressor MYB5; AltName: Full=AtM2; AltName: Full=Myb-related protein 5; Short=AtMYB5 [Arabidopsis thaliana]	XP_059278588.1 transcription repressor MYB5-like [Lycium ferocissimum]	[KAD]:--	Molecular Function: DNA binding (GO:0003677); Biological Process: cellular process (GO:0009987); Biological Process: seed coat development (GO:0010214);	MYBP; transcription factor MYB, plant	NA
Transcription factor	MYB111	evm.TU.Chr06.1831	1.06667	O22264.1 RecName: Full=Transcription factor MYB12; AltName: Full=Myb-related protein 12; Short=AtMYB12; AltName: Full=Protein PRODUCTION OF FLAVONOL GLYCOSIDES 1 [Arabidopsis thaliana]	XP_060217635.1 transcription factor MYB20-like isoform X2 [Lycium barbarum]	[KAD]:--	Molecular Function: DNA binding (GO:0003677); Biological Process: phenylpropanoid biosynthetic process (GO:0009699); Biological Process: positive regulation of flavonoid biosynthetic process (GO:0009963); Cellular Component: membrane (GO:0016020);	MYBP; transcription factor MYB, plant	NA
Transcription factor	MYB111	evm.TU.Chr08.15	-	Q9FJ07.1 RecName: Full=Transcription factor MYB111; AltName: Full=Myb-related protein 111; Short=AtMYB111; AltName: Full=Protein PRODUCTION OF FLAVONOL GLYCOSIDES 3 [Arabidopsis thaliana]	XP_060174671.1 transcription factor MYB111-like [Lycium barbarum]	[KAD]:--	Molecular Function: DNA binding (GO:0003677); Biological Process: phenylpropanoid biosynthetic process (GO:0009699); Biological Process: positive regulation of flavonoid biosynthetic process (GO:0009963);	MYBP; transcription factor MYB, plant	NA
Transcription factor	MYB111	evm.TU.Chr08.20	-	Q9FJ07.1 RecName: Full=Transcription factor MYB111; AltName: Full=Myb-related protein 111; Short=AtMYB111; AltName: Full=Protein PRODUCTION OF FLAVONOL GLYCOSIDES 3 [Arabidopsis thaliana]	XP_060174671.1 transcription factor MYB111-like [Lycium barbarum]	[KAD]:--	Molecular Function: DNA binding (GO:0003677); Biological Process: phenylpropanoid biosynthetic process (GO:0009699); Biological Process: positive regulation of flavonoid biosynthetic process (GO:0009963);	MYBP; transcription factor MYB, plant	NA
Transcription factor	PA1	evm.TU.Chr04.44	-	Q9S9K9.1 RecName: Full=Transcription factor MYB3; AltName: Full=Myb-related protein 3; Short=AtMYB3 [Arabidopsis thaliana]	XP_059276402.1 MYB-like transcription factor 4 [Lycium ferocissimum]	[KAD]:--	Molecular Function: DNA binding (GO:0003677);	MYBP; transcription factor MYB, plant	NA
Transcription factor	PA1	evm.TU.Chr09.2958	-	Q38850.1 RecName: Full=Transcription repressor MYB5; AltName: Full=AtM2; AltName: Full=Myb-related protein 5; Short=AtMYB5 [Arabidopsis thaliana]	XP_059309164.1 transcription factor MYB1-like [Lycium ferocissimum]	[KAD]:--	Molecular Function: DNA binding (GO:0003677);	MYBP; transcription factor MYB, plant	NA
Transcription factor	MYB4	evm.TU.Chr01.1925	8.80333	P81395.1 RecName: Full=Myb-related protein 330 [Antirrhinum majus]	XP_060216852.1 myb-related protein 330-like [Lycium barbarum]	[KAD]:--	Molecular Function: DNA binding (GO:0003677);	MYBP; transcription factor MYB, plant	NA
Transcription factor	MYB4	evm.TU.Chr08.1795	3.83667	F1B281.1 RecName: Full=MYB-like transcription factor 4; Short=PhMYB4; AltName: Full=MYB-like protein MYB5d8; AltName: Full=Protein EMISSION OF BENZENOIDS III; Short=PhEOBIII [Petunia x hybrida]	XP_060176192.1 MYB-like transcription factor 4 [Lycium barbarum]	[KAD]:--	Molecular Function: DNA binding (GO:0003677);	MYBP; transcription factor MYB, plant	NA
Transcription factor	MYB4	evm.TU.Chr06.3696	8.52667	F1B281.1 RecName: Full=MYB-like transcription factor 4; Short=PhMYB4; AltName: Full=MYB-like protein MYB5d8; AltName: Full=Protein EMISSION OF BENZENOIDS III; Short=PhEOBIII [Petunia x hybrida]	XP_060168616.1 MYB-like transcription factor 4 [Lycium barbarum]	[KAD]:--	Molecular Function: DNA binding (GO:0003677);	MYBP; transcription factor MYB, plant	NA
Transcription factor	MYBL2	evm.TU.Chr05.2615	-	F1B281.1 RecName: Full=MYB-like transcription factor 4; Short=PhMYB4; AltName: Full=MYB-like protein MYB5d8; AltName: Full=Protein EMISSION OF BENZENOIDS III; Short=PhEOBIII [Petunia x hybrida]	XP_060212218.1 transcription factor MYB3-like [Lycium barbarum]	NA	NA	MYBP; transcription factor MYB, plant	NA
Transcription factor	TT8	evm.TU.Chr09.1208	71.8733	A0A2R6QE26.1 RecName: Full=Transcription factor BHLH42; AltName: Full=Basic helix-loop-helix protein 42; Short=AcBHLH42 [Actinidia chinensis var. chinensis]	XP_060181390.1 transcription factor BHLH42 isoform X2 [Lycium barbarum]	NA	Molecular Function: protein dimerization activity (GO:0046983);	NA	NA
Transcription factor	GL3/EGL3	evm.TU.Chr04.225	7.56	Q9FN69.1 RecName: Full=Transcription factor GLABRA 3; AltName: Full=Basic helix-loop-helix protein 1; Short=AtMYC6; Short=AtbHLH1; Short=bHLH 1; AltName: Full=Protein SHAPESHIFTER; AltName: Full=Transcription factor EN 31; AltName: Full=bHLH transcription factor bHLH001 [Arabidopsis thaliana]	XP_060207056.1 transcription factor EGL1 [Lycium barbarum];XP_060207057.1 transcription factor EGL1 [Lycium barbarum];XP_060207058.1 transcription factor EGL1 [Lycium barbarum]	NA	Molecular Function: protein dimerization activity (GO:0046983);	NA	NA
Transcription factor	TTG1	evm.TU.Chr02.3400	31.35	Q9LPV9.1 RecName: Full=WD repeat-containing protein LWD1; AltName: Full=Protein ANTHOCYANIN 11-A; Short=AtAN11-A; AltName: Full=Protein LIGHT-REGULATED WD1; AltName: Full=WD repeat-containing protein AN11-A [Arabidopsis thaliana]	XP_060199950.1 WD repeat-containing protein LWD1 [Lycium barbarum]	[R]:General function prediction only	NA	DCAF7, HAN11; DDB1- and CUL4-associated factor 7	map03083[Polycomb repressive complex]
Transcription factor	TTG2/WRKY44	evm.TU.Chr08.2275	44.8067	Q9ZUU0.2 RecName: Full=WRKY transcription factor 44; AltName: Full=Protein TRANSPARENT TESTA GLABRA 2; AltName: Full=WRKY DNA-binding protein 44 [Arabidopsis thaliana]	XP_060176877.1 WRKY transcription factor 44-like isoform X1 [Lycium barbarum];XP_060176878.1 WRKY transcription factor 44-like isoform X1 [Lycium barbarum]	NA	NA	NA	NA
Transcription factor	TTG1	evm.TU.Chr10.3043	18.8767	Q9P775.1 RecName: Full=Uncharacterized WD repeat-containing protein C17D11.16 [Schizosaccharomyces pombe 972h-]	XP_060182709.1 uncharacterized protein LOC132612624 [Lycium barbarum];XP_060182710.1 uncharacterized protein LOC132612624 [Lycium barbarum];XP_060182711.1 uncharacterized protein LOC132612624 [Lycium barbarum]	[R]:General function prediction only	Molecular Function: transferase activity, transferring acyl groups (GO:0016746);	PWP1; periodic tryptophan protein 1	NA
Transcription factor	TTG1	evm.TU.Chr11.3039	9.65667	Q9P775.1 RecName: Full=Uncharacterized WD repeat-containing protein C17D11.16 [Schizosaccharomyces pombe 972h-]	XP_060182709.1 uncharacterized protein LOC132612624 [Lycium barbarum];XP_060182710.1 uncharacterized protein LOC132612624 [Lycium barbarum];XP_060182711.1 uncharacterized protein LOC132612624 [Lycium barbarum]	[R]:General function prediction only	Molecular Function: transferase activity, transferring acyl groups (GO:0016746);	PWP1; periodic tryptophan protein 1	NA
Transcription factor	TT16	evm.TU.Chr02.2319	-	Q9ATE5.1 RecName: Full=MADS-box protein FBP24; AltName: Full=Floral-binding protein 24 [Petunia x hybrida]	XP_060192611.1 MADS-box protein FBP24-like [Lycium barbarum];XP_060192619.1 MADS-box protein FBP24-like [Lycium barbarum]	NA	Molecular Function: DNA binding (GO:0003677); Molecular Function: DNA-binding transcription factor activity (GO:0003700); Cellular Component: nucleus (GO:0005634); Biological Process: regulation of transcription, DNA-templated (GO:0006355); Molecular Function: oxidoreductase activity (GO:0016491); Molecular Function: protein dimerization activity (GO:0046983);	NA	NA
Transcription factor	TT1	evm.TU.Chr02.2755	-	Q8VWG3.1 RecName: Full=Protein TRANSPARENT TESTA 1; AltName: Full=TTL1; AltName: Full=WIP-domain protein 1; AltName: Full=Zinc finger protein TT1 [Arabidopsis thaliana]	XP_059281623.1 protein TRANSPARENT TESTA 1-like [Lycium ferocissimum]	NA	Molecular Function: metal ion binding (GO:0046872);	NA	NA
Transcription factor	TT1	evm.TU.Chr01.1669	4.9	Q9SVY1.1 RecName: Full=Zinc finger protein WIP2; AltName: Full=Protein NO TRANSMITTING TRACT; AltName: Full=WIP-domain protein 2; Short=AtWIP2 [Arabidopsis thaliana]	XP_059298540.1 zinc finger protein WIP2-like [Lycium ferocissimum]	NA	Molecular Function: binding (GO:0005488);	NA	NA
Transcription factor	TT1	evm.TU.Chr06.1023	1.55667	Q9SVY1.1 RecName: Full=Zinc finger protein WIP2; AltName: Full=Protein NO TRANSMITTING TRACT; AltName: Full=WIP-domain protein 2; Short=AtWIP2 [Arabidopsis thaliana]	XP_060216184.1 zinc finger protein WIP2-like [Lycium barbarum]	NA	Molecular Function: nucleic acid binding (GO:0003676); Molecular Function: metal ion binding (GO:0046872);	NA	NA
Transcription factor	TT1	evm.TU.Chr06.1534	-	Q9SVY1.1 RecName: Full=Zinc finger protein WIP2; AltName: Full=Protein NO TRANSMITTING TRACT; AltName: Full=WIP-domain protein 2; Short=AtWIP2 [Arabidopsis thaliana]	XP_059311554.1 zinc finger protein WIP2-like [Lycium ferocissimum]	NA	Molecular Function: nucleic acid binding (GO:0003676); Molecular Function: metal ion binding (GO:0046872);	NA	NA
Transcription factor	TT1	evm.TU.Chr01.3141	1.35333	Q9SGD1.1 RecName: Full=Zinc finger protein WIP3; AltName: Full=WIP-domain protein 3; Short=AtWIP3 [Arabidopsis thaliana]	XP_059300353.1 zinc finger protein WIP3-like [Lycium ferocissimum]	NA	Molecular Function: nucleic acid binding (GO:0003676); Cellular Component: nucleus (GO:0005634); Molecular Function: metal ion binding (GO:0046872);	NA	NA
Transcription factor	TT1	evm.TU.Chr05.2795	-	Q9FX68.1 RecName: Full=Zinc finger protein WIP6; AltName: Full=Protein DEFECTIVELY ORGANIZED TRIBUTARIES 5; AltName: Full=WIP-domain protein 6; Short=AtWIP6 [Arabidopsis thaliana]	XP_059290532.1 zinc finger protein WIP6-like [Lycium ferocissimum]	NA	Molecular Function: nucleic acid binding (GO:0003676); Cellular Component: nucleus (GO:0005634); Biological Process: phloem or xylem histogenesis (GO:0010087); Biological Process: leaf vascular tissue pattern formation (GO:0010305); Biological Process: cotyledon vascular tissue pattern formation (GO:0010588); Molecular Function: metal ion binding (GO:0046872); Biological Process: root development…	NA	NA
Transcription factor	AN2	evm.TU.Chr02.2044	2.23	P81395.1 RecName: Full=Myb-related protein 330 [Antirrhinum majus]	XP_059280514.1 myb-related protein 330 [Lycium ferocissimum]	[KAD]:--	NA	MYBP; transcription factor MYB, plant	NA
Transcription factor	AN2	evm.TU.Chr11.2021	-	Q9LSI7.1 RecName: Full=Transcription factor MYB35; AltName: Full=Myb-related protein 35; Short=AtMYB35; AltName: Full=Protein DEFECTIVE IN TAPETAL DEVELOPMENT AND FUNCTION 1 [Arabidopsis thaliana]	XP_060187044.1 transcription factor MYB35 [Lycium barbarum]	[KAD]:--	Molecular Function: DNA binding (GO:0003677); Biological Process: multicellular organism development (GO:0007275);	MYBP; transcription factor MYB, plant	NA
Transcription factor	AN2	evm.TU.Chr05.2616	185.65	F1B281.1 RecName: Full=MYB-like transcription factor 4; Short=PhMYB4; AltName: Full=MYB-like protein MYB5d8; AltName: Full=Protein EMISSION OF BENZENOIDS III; Short=PhEOBIII [Petunia x hybrida]	XP_059316799.1 transcription factor MYB3-like [Lycium ferocissimum]	[KAD]:--	Molecular Function: DNA binding (GO:0003677);	MYBP; transcription factor MYB, plant	NA
Transcription factor	AN2	evm.TU.Chr05.2618	40.41	Q9S9K9.1 RecName: Full=Transcription factor MYB3; AltName: Full=Myb-related protein 3; Short=AtMYB3 [Arabidopsis thaliana]	XP_059316802.1 transcription factor MYB3-like [Lycium ferocissimum]	[KAD]:--	Molecular Function: DNA binding (GO:0003677);	MYBP; transcription factor MYB, plant	NA
Transporter	TT12	evm.TU.Chr07.361	1.26667	Q9LYT3.1 RecName: Full=Protein DETOXIFICATION 41; Short=AtDTX41; AltName: Full=Multidrug and toxic compound extrusion protein 41; Short=MATE protein 41; AltName: Full=Protein TANNIN-DEFICIENT SEED 3; AltName: Full=Protein TRANSPARENT TESTA 12 [Arabidopsis thaliana]	XP_059276912.1 protein DETOXIFICATION 41 isoform X1 [Lycium ferocissimum]	[V]:Defense mechanisms	Biological Process: drug transmembrane transport (GO:0006855); Cellular Component: plant-type vacuole membrane (GO:0009705); Biological Process: proanthocyanidin biosynthetic process (GO:0010023); Biological Process: maintenance of seed dormancy (GO:0010231); Molecular Function: xenobiotic transmembrane transporter activity (GO:0015238); Molecular Function: solute:proton antiporter activity (GO:0…	SLC47A, MATE, DTX; MATE family, multidrug and toxin extrusion protein	NA
Transporter	AHA1/2	evm.TU.Chr07.1537	113.38	Q03194.1 RecName: Full=Plasma membrane ATPase 4; AltName: Full=Proton pump 4 [Nicotiana plumbaginifolia]	KAG5594708.1 hypothetical protein H5410_035940 [Solanum commersonii]	NA	Molecular Function: ATP binding (GO:0005524); Cellular Component: plasma membrane (GO:0005886); Molecular Function: proton-exporting ATPase activity, phosphorylative mechanism (GO:0008553); Cellular Component: integral component of membrane (GO:0016021); Biological Process: cellular process (GO:0044763); Molecular Function: metal ion binding (GO:0046872); Biological Process: proton transmembrane …	PMA1, PMA2; H+-transporting ATPase [EC:7.1.2.1]	map00190[Oxidative phosphorylation]; map01100[Metabolic pathways]
Transporter	AHA6/8	evm.TU.Chr04.2987	-	Q9M2A0.1 RecName: Full=ATPase 8, plasma membrane-type; AltName: Full=Proton pump 8 [Arabidopsis thaliana]	XP_060171892.1 ATPase 8, plasma membrane-type isoform X1 [Lycium barbarum]	NA	Molecular Function: ATP binding (GO:0005524); Biological Process: ATP biosynthetic process (GO:0006754); Molecular Function: proton-exporting ATPase activity, phosphorylative mechanism (GO:0008553); Cellular Component: integral component of membrane (GO:0016021); Cellular Component: obsolete cell part (GO:0044464); Molecular Function: metal ion binding (GO:0046872); Biological Process: proton tra…	PMA1, PMA2; H+-transporting ATPase [EC:7.1.2.1]	map00190[Oxidative phosphorylation]; map01100[Metabolic pathways]
Transporter	AHA6/8	evm.TU.Chr07.30	-	Q42556.2 RecName: Full=ATPase 9, plasma membrane-type; AltName: Full=Proton pump 9 [Arabidopsis thaliana]	XP_060210165.1 ATPase 9, plasma membrane-type-like [Lycium barbarum]	NA	Molecular Function: ATP binding (GO:0005524); Cellular Component: integral component of plasma membrane (GO:0005887); Biological Process: ATP biosynthetic process (GO:0006754); Molecular Function: proton-exporting ATPase activity, phosphorylative mechanism (GO:0008553); Cellular Component: intracellular membrane-bounded organelle (GO:0043231); Molecular Function: metal ion binding (GO:0046872); B…	PMA1, PMA2; H+-transporting ATPase [EC:7.1.2.1]	map00190[Oxidative phosphorylation]; map01100[Metabolic pathways]
Transporter	AHA7	evm.TU.Chr04.480	-	P22180.1 RecName: Full=Plasma membrane ATPase 1; AltName: Full=Proton pump 1 [Solanum lycopersicum]	XP_059318753.1 plasma membrane ATPase 1-like [Lycium ferocissimum]	NA	Molecular Function: ATP binding (GO:0005524); Cellular Component: integral component of plasma membrane (GO:0005887); Molecular Function: proton-exporting ATPase activity, phosphorylative mechanism (GO:0008553); Cellular Component: intracellular membrane-bounded organelle (GO:0043231); Molecular Function: metal ion binding (GO:0046872); Biological Process: regulation of intracellular pH (GO:00514…	PMA1, PMA2; H+-transporting ATPase [EC:7.1.2.1]	map00190[Oxidative phosphorylation]; map01100[Metabolic pathways]
Transporter	AHA4/11	evm.TU.Chr01.2832	208.327	P22180.1 RecName: Full=Plasma membrane ATPase 1; AltName: Full=Proton pump 1 [Solanum lycopersicum]	KAH1254805.1 ATPase 11, plasma membrane-type [Glycine max];KAH1254806.1 ATPase 11, plasma membrane-type [Glycine max];KAH1254807.1 ATPase 11, plasma membrane-type [Glycine max]	NA	Molecular Function: ATP binding (GO:0005524); Cellular Component: integral component of plasma membrane (GO:0005887); Biological Process: ATP biosynthetic process (GO:0006754); Molecular Function: proton-exporting ATPase activity, phosphorylative mechanism (GO:0008553); Cellular Component: intracellular membrane-bounded organelle (GO:0043231); Molecular Function: metal ion binding (GO:0046872); B…	PMA1, PMA2; H+-transporting ATPase [EC:7.1.2.1]	map00190[Oxidative phosphorylation]; map01100[Metabolic pathways]
Transporter	AHA4/11	evm.TU.Chr03.2695	101.77	P22180.1 RecName: Full=Plasma membrane ATPase 1; AltName: Full=Proton pump 1 [Solanum lycopersicum]	PHT47824.1 Plasma membrane ATPase 1 [Capsicum baccatum]	NA	Molecular Function: ATP binding (GO:0005524); Cellular Component: integral component of plasma membrane (GO:0005887); Biological Process: ATP biosynthetic process (GO:0006754); Molecular Function: proton-exporting ATPase activity, phosphorylative mechanism (GO:0008553); Cellular Component: intracellular membrane-bounded organelle (GO:0043231); Molecular Function: metal ion binding (GO:0046872); B…	PMA1, PMA2; H+-transporting ATPase [EC:7.1.2.1]	map00190[Oxidative phosphorylation]; map01100[Metabolic pathways]
Transporter	AHA4/11	evm.TU.Chr03.2697	-	P23980.1 RecName: Full=Plasma membrane ATPase 2; AltName: Full=Proton pump 2 [Solanum lycopersicum]	PHT79684.1 Plasma membrane ATPase 1, partial [Capsicum annuum]	NA	Molecular Function: nucleotide binding (GO:0000166); Cellular Component: integral component of plasma membrane (GO:0005887); Molecular Function: proton-exporting ATPase activity, phosphorylative mechanism (GO:0008553); Molecular Function: ion binding (GO:0043167); Cellular Component: intracellular membrane-bounded organelle (GO:0043231); Biological Process: regulation of intracellular pH (GO:0051…	plasma membrane ATPase 1-like; K01535 H+-transporting ATPase [EC:3.6.3.6] (A)	NA
Transporter	AHA9	evm.TU.Chr03.3006	-	Q03194.1 RecName: Full=Plasma membrane ATPase 4; AltName: Full=Proton pump 4 [Nicotiana plumbaginifolia]	XP_060205222.1 plasma membrane ATPase 4-like isoform X1 [Lycium barbarum]	NA	Molecular Function: ATP binding (GO:0005524); Cellular Component: integral component of plasma membrane (GO:0005887); Biological Process: ATP biosynthetic process (GO:0006754); Molecular Function: proton-exporting ATPase activity, phosphorylative mechanism (GO:0008553); Cellular Component: intracellular membrane-bounded organelle (GO:0043231); Biological Process: regulation of intracellular pH (G…	PMA1, PMA2; H+-transporting ATPase [EC:7.1.2.1]	map00190[Oxidative phosphorylation]; map01100[Metabolic pathways]
Transporter	GSFT12/TT19	evm.TU.Chr12.1343	2637.1	Q96324.1 RecName: Full=Glutathione S-transferase F11; Short=AtGSTF11; AltName: Full=AtGSTF6; AltName: Full=GST class-phi; AltName: Full=GST class-phi member 11 [Arabidopsis thaliana]	XP_059290791.1 glutathione S-transferase F11-like [Lycium ferocissimum]	[O]:Posttranslational modification, protein turnover, chaperones	Molecular Function: glutathione transferase activity (GO:0004364); Cellular Component: cytoplasm (GO:0005737); Biological Process: glutathione metabolic process (GO:0006749);	GST, gst; glutathione S-transferase [EC:2.5.1.18]	map00480[Glutathione metabolism]; map00980[Metabolism of xenobiotics by cytochrome P450]; map00982[Drug metabolism - cytochrome P450]; map00983[Drug metabolism - other enzymes]; map01100[Metabolic pathways]; map01524[Platinum drug resistance]; map04212[Longevity regulating pathway - worm]; map05200[Pathways in cancer]; map05204[Chemical carcinogenesis - DNA adducts]; map05207[Chemical carcinogene…
Transporter	GSTF10	evm.TU.Chr07.2623	21.1733	P46423.1 RecName: Full=Glutathione S-transferase; AltName: Full=25 kDa auxin-binding protein; AltName: Full=GST class-phi [Hyoscyamus muticus]	XP_060173522.1 glutathione S-transferase-like [Lycium barbarum]	NA	NA	GST, gst; glutathione S-transferase [EC:2.5.1.18]	map00480[Glutathione metabolism]; map00980[Metabolism of xenobiotics by cytochrome P450]; map00982[Drug metabolism - cytochrome P450]; map00983[Drug metabolism - other enzymes]; map01100[Metabolic pathways]; map01524[Platinum drug resistance]; map04212[Longevity regulating pathway - worm]; map05200[Pathways in cancer]; map05204[Chemical carcinogenesis - DNA adducts]; map05207[Chemical carcinogene…
Transporter	GSTF8	evm.TU.Chr08.45	961.843	P46423.1 RecName: Full=Glutathione S-transferase; AltName: Full=25 kDa auxin-binding protein; AltName: Full=GST class-phi [Hyoscyamus muticus]	XP_059298034.1 glutathione S-transferase [Lycium ferocissimum]	[O]:Posttranslational modification, protein turnover, chaperones	Molecular Function: glutathione transferase activity (GO:0004364); Cellular Component: cytoplasm (GO:0005737); Biological Process: glutathione metabolic process (GO:0006749); Biological Process: auxin-activated signaling pathway (GO:0009734);	GST, gst; glutathione S-transferase [EC:2.5.1.18]	map00480[Glutathione metabolism]; map00980[Metabolism of xenobiotics by cytochrome P450]; map00982[Drug metabolism - cytochrome P450]; map00983[Drug metabolism - other enzymes]; map01100[Metabolic pathways]; map01524[Platinum drug resistance]; map04212[Longevity regulating pathway - worm]; map05200[Pathways in cancer]; map05204[Chemical carcinogenesis - DNA adducts]; map05207[Chemical carcinogene…
Transporter	GSTF8	evm.TU.Chr09.746	8.77	P46440.1 RecName: Full=Glutathione S-transferase APIC; AltName: Full=GST class-phi [Nicotiana tabacum]	KAH0739762.1 hypothetical protein KY290_038467 [Solanum tuberosum]	NA	Molecular Function: glutathione transferase activity (GO:0004364);	NA	NA
