# Supplementary material for: High-quality genome of black wolfberry (Lycium ruthenicum Murr.) provides insights into the genetics of anthocyanin biosynthesis regulation
Source: Hortic Res. 2024 Oct 23;12(2):uhae298. doi: 10.1093/hr/uhae298 (PMC11822397; doi:10.1093/hr/uhae298)
Supplement: Web_Material_uhae298 [file web_material_uhae298.zip › 21.Table S6. Differentially expressed anthocyanin biosynthesis pathway genes in comparisons.xlsx]

## Sheet: Sheet1
Type	Family	Gene ID	DEGs in 'Heiguo' vs 'HZ-13-01'	DEGs in 'Heiguo' vs 'Zh-13-0802'	DEGs in 'Heiguo' vs 'QH-13-0806'	DEGs in 'Heiguo' vs 'Zhuxi07'
Enzyme	PAL	evm.TU.Chr05.46	-	-	-	evm.TU.Chr05.46
Enzyme	C4H	evm.TU.Chr01.3388	evm.TU.Chr01.3388	evm.TU.Chr01.3388	-	evm.TU.Chr01.3388
Enzyme	C4H	evm.TU.Chr01.3389	evm.TU.Chr01.3389	evm.TU.Chr01.3389	-	evm.TU.Chr01.3389
Enzyme	C4H	evm.TU.Chr02.401	-	evm.TU.Chr02.401	-	-
Enzyme	4CL	evm.TU.Chr01.2681	evm.TU.Chr01.2681	-	-	evm.TU.Chr01.2681
Enzyme	4CL	evm.TU.Chr03.3066	evm.TU.Chr03.3066	-	-	evm.TU.Chr03.3066
Enzyme	4CL	evm.TU.Chr04.3267	evm.TU.Chr04.3267	-	-	-
Enzyme	4CL	evm.TU.Chr07.1541	evm.TU.Chr07.1541	evm.TU.Chr07.1541	evm.TU.Chr07.1541	evm.TU.Chr07.1541
Enzyme	4CL	evm.TU.Chr03.2248	evm.TU.Chr03.2248	evm.TU.Chr03.2248	evm.TU.Chr03.2248	evm.TU.Chr03.2248
Enzyme	4CL	evm.TU.Chr03.2532	evm.TU.Chr03.2532	-	-	evm.TU.Chr03.2532
Enzyme	4CL	evm.TU.Chr06.130	-	-	evm.TU.Chr06.130	-
Enzyme	CHS	evm.TU.Chr05.295	evm.TU.Chr05.295	evm.TU.Chr05.295	evm.TU.Chr05.295	evm.TU.Chr05.295
Enzyme	CHS	evm.TU.Chr09.488	evm.TU.Chr09.488	evm.TU.Chr09.488	evm.TU.Chr09.488	evm.TU.Chr09.488
Enzyme	CHI	evm.TU.Chr05.2861	-	evm.TU.Chr05.2861	evm.TU.Chr05.2861	-
Enzyme	F3'H	evm.TU.Chr03.2844	evm.TU.Chr03.2844	-	evm.TU.Chr03.2844	evm.TU.Chr03.2844
Enzyme	F3'5'H	evm.TU.Chr06.177	evm.TU.Chr06.177	evm.TU.Chr06.177	evm.TU.Chr06.177	evm.TU.Chr06.177
Enzyme	FNSI	evm.TU.Chr01.3010	evm.TU.Chr01.3010	evm.TU.Chr01.3010	evm.TU.Chr01.3010	evm.TU.Chr01.3010
Enzyme	FNSI	evm.TU.Chr03.2201	evm.TU.Chr03.2201	-	-	evm.TU.Chr03.2201
Enzyme	F3H	evm.TU.Chr12.2241	-	evm.TU.Chr12.2241	-	-
Enzyme	ANS	evm.TU.Chr04.324	evm.TU.Chr04.324	evm.TU.Chr04.324	-	evm.TU.Chr04.324
Enzyme	FLS	evm.TU.Chr02.2163	-	evm.TU.Chr02.2163	-	-
Enzyme	DFR	evm.TU.Chr12.2328	evm.TU.Chr12.2328	evm.TU.Chr12.2328	-	evm.TU.Chr12.2328
Enzyme	5GT	evm.TU.Chr09.131	evm.TU.Chr09.131	evm.TU.Chr09.131	evm.TU.Chr09.131	-
Enzyme	UFGT	evm.TU.Chr05.823	evm.TU.Chr05.823	-	evm.TU.Chr05.823	-
Enzyme	AOMT	evm.TU.Chr02.2367	evm.TU.Chr02.2367	-	-	-
Enzyme	AOMT	evm.TU.Chr09.811	evm.TU.Chr09.811	evm.TU.Chr09.811	evm.TU.Chr09.811	-
Enzyme	AOMT	evm.TU.Chr09.806	evm.TU.Chr09.806	-	-	evm.TU.Chr09.806
Enzyme	AOMT	evm.TU.Chr09.809	evm.TU.Chr09.809	evm.TU.Chr09.809	evm.TU.Chr09.809	evm.TU.Chr09.809
Enzyme	AT	evm.TU.Chr01.348	-	evm.model.Chr01.348	-	-
Transcription factor	MYB5	evm.TU.Chr02.17	evm.TU.Chr02.17	-	evm.TU.Chr02.17	-
Transcription factor	MYB4	evm.TU.Chr08.1795	evm.TU.Chr08.1795	-	evm.TU.Chr08.1795	evm.TU.Chr08.1795
Transcription factor	MYB4	evm.TU.Chr06.3696	evm.TU.Chr06.3696	evm.TU.Chr06.3696	-	evm.TU.Chr06.3696
Transcription factor	TT8	evm.TU.Chr09.1208	-	evm.TU.Chr09.1208	-	-
Transcription factor	TTG2/WRKY44	evm.TU.Chr08.2275	evm.TU.Chr08.2275	evm.TU.Chr08.2275	-	evm.TU.Chr08.2275
Transcription factor	TTG1	evm.TU.Chr10.3043	evm.TU.Chr10.3043	-	-	evm.TU.Chr10.3043
Transcription factor	TTG1	evm.TU.Chr11.3039	evm.TU.Chr11.3039	-	-	evm.TU.Chr11.3039
Transcription factor	TT1	evm.TU.Chr01.1669	evm.TU.Chr01.1669	-	-	-
Transcription factor	TT1	evm.TU.Chr01.3141	-	-	-	evm.TU.Chr01.3141
Transcription factor	AN2	evm.TU.Chr02.2044	evm.TU.Chr02.2044	evm.TU.Chr02.2044	evm.TU.Chr02.2044	evm.TU.Chr02.2044
Transcription factor	AN2	evm.TU.Chr11.2021	evm.TU.Chr11.2021	evm.TU.Chr11.2021	evm.TU.Chr11.2021	evm.TU.Chr11.2021
Transcription factor	AN2	evm.TU.Chr05.2616	evm.TU.Chr05.2616	evm.TU.Chr05.2616	evm.TU.Chr05.2616	evm.TU.Chr05.2616
Transcription factor	AN2	evm.TU.Chr05.2618	evm.TU.Chr05.2618	evm.TU.Chr05.2618	evm.TU.Chr05.2618	evm.TU.Chr05.2618
Transporter	GSFT12/TT19	evm.TU.Chr12.1343	evm.TU.Chr12.1343	evm.TU.Chr12.1343	-	evm.TU.Chr12.1343
Transporter	GSTF10	evm.TU.Chr07.2623	evm.TU.Chr07.2623	evm.TU.Chr07.2623	evm.TU.Chr07.2623	evm.TU.Chr07.2623
Transporter	GSTF8	evm.TU.Chr09.746	-	evm.TU.Chr09.746	-	-
