# Supplementary material for: High-quality genome of black wolfberry (Lycium ruthenicum Murr.) provides insights into the genetics of anthocyanin biosynthesis regulation
Source: Hortic Res. 2024 Oct 23;12(2):uhae298. doi: 10.1093/hr/uhae298 (PMC11822397; doi:10.1093/hr/uhae298)
Supplement: Web_Material_uhae298 [file web_material_uhae298.zip › 22.Table S7. Correlations between anthocyanin biosynthesis pathway genes and anthocyanin-related metabolites.xlsx]

## Sheet: Sheet1
Anthocyanin biosynthesis pathway genes	Anthocyanin-related metabolites	Correlation	p value
evm.TU.Chr05.295	Cyanidin-3-O-rutinoside	-0.999915	0.00827899
evm.TU.Chr05.295	Malvidin	-0.997625	0.0438832
evm.TU.Chr05.295	Pelargonidin-3,5-O-diglucoside	-0.999915	0.00827899
evm.TU.Chr09.488	cyanidin	0.998476	0.0351559
evm.TU.Chr09.488	Petunidin-3-O-(6''-acetyl) galactoside	0.998776	0.0314974
evm.TU.Chr09.488	Petunidin-3-O-(6''-acetyl) glucoside	0.998776	0.0314974
evm.TU.Chr09.488	Petunidin-3-O-[6''-O-(p-coumaroyl)glucoside]-5-O-glucoside	0.999304	0.0237541
evm.TU.Chr05.2618	Delphinidin-3,5-O-diglucoside	0.998487	0.0350203
evm.TU.Chr05.2618	Delphinidin-3-O-[6''-O-(rhamnosyl)glucoside]-7-O-rhamnoside	-0.999644	0.016988
evm.TU.Chr05.2618	Pelargonidin-3-O-sophoroside-5-O-glucoside	-0.999644	0.016988
evm.TU.Chr05.2618	Petunidin	-0.999929	0.00758584
evm.TU.Chr05.2618	petunidin-3-O-rutinoside-5-O-glucoside	-0.999869	0.010309
