# Supplementary material for: High-quality genome of black wolfberry (Lycium ruthenicum Murr.) provides insights into the genetics of anthocyanin biosynthesis regulation
Source: Hortic Res. 2024 Oct 23;12(2):uhae298. doi: 10.1093/hr/uhae298 (PMC11822397; doi:10.1093/hr/uhae298)
Supplement: Web_Material_uhae298 [file web_material_uhae298.zip › 23.Table S8. Expression of anthocyanin biosynthesis pathway genes and the five target genes in the OE samples.xlsx]

## Sheet: Sheet1
Comparison group	Gene ID	Anthocyanin pathway genes	FDR	log2FoldChange	Regulated
GFP vs OE-LrCHS2	evm.TU.Chr03.2248	Lr4CL	0.00888471	-1.6675	down
	evm.TU.Chr08.1795	LrMYB4	0.000838567	-2.44641	down
	evm.TU.Chr09.488	LrCHS2	1.407e-28	8.58034	up
	evm.TU.Chr12.2241	LrF3H	0.000134567	-3.78049	down
GFP vs OE-LrCHS1	evm.TU.Chr05.295	LrCHS1	9.73767e-13	8.01564	up
GFP vs OE-LrAOMT	evm.TU.Chr01.1669	LrTT1	0.00202552	-3.05607	down
	evm.TU.Chr04.2987	LrAHA6	0.00377291	2.91843	up
	evm.TU.Chr05.2861	LrCHI	0.000314123	-2.59519	down
	evm.TU.Chr08.2275	LrTTG2	0.00176404	-3.93071	down
	evm.TU.Chr09.746	LrGSTF8	2.31172e-05	1.84204	up
	evm.TU.Chr09.809	LrAOMT	1.29662e-34	8.50646	up
	evm.TU.Chr12.2328	LrDFR	0.00102724	-7.20453	down
GFP vs OE-LrF3'5'H	evm.TU.Chr05.2618	LrAN2	9.59445e-07	-8.4003	down
	evm.TU.Chr05.295	LrCHS1	5.4161e-05	2.81397	up
	evm.TU.Chr06.177	LrF3'5'H	2.91744e-27	13.1342	up
	evm.TU.Chr08.1795	LrMYB4	0.00187947	1.71948	up
	evm.TU.Chr09.488	LrCHS2	0.00845809	10.891	up
GFP vs OE-LrAN2.1	evm.TU.Chr05.2618	LrAN2	2.38185e-32	14.5474	up
