# Supplementary material for: High-quality genome of black wolfberry (Lycium ruthenicum Murr.) provides insights into the genetics of anthocyanin biosynthesis regulation
Source: Hortic Res. 2024 Oct 23;12(2):uhae298. doi: 10.1093/hr/uhae298 (PMC11822397; doi:10.1093/hr/uhae298)
Supplement: Web_Material_uhae298 [file web_material_uhae298.zip › 24.Table S9. Primer information used for gene cloning and qRT-PCR.xlsx]

## Sheet: Sheet1
Gene ID	Primer sequence (5’-3’)	Length (bp)	Purpose
EF1α	CCATACCAGCATCACCATTCTTC	117	qRT-PCR
	GTCACACTTCCCACATTGCC
LrAN2.1	GCTGCTGGTCTGCTTCGTTGC	313	qRT-PCR
	CTCTTGTGCTATTTTTTGGC
LrCHS1	GCCGACTACCAGCTCACTAA	133	qRT-PCR
	CACCCTTGTTGTTTTCGGCT
LrCHS2	TCCTGGGCTGATCTCGAAAA	174	qRT-PCR
	TCCCTTGTGGCCCTAAGTTT
LrF3’5’H	ATGGGCAATAGGACGAGACC	144	qRT-PCR
	CAAATCCTTCGTCCTGCACC
LrAOMT	TTCCGACTCCAACTCCAAGG	188	qRT-PCR
	TCAGTTTCAAGAGCAACGCC
LrAN2.1(evm.TU.Chr05.2618)	GAGAACACGGGGGACGAGCTCATGAGAAAACCTTGTTGTGATC	534	Gene cloning
	GATACGAACGAAAGCTCTGCAGTTAAGGAAGTGAATTGAGATC
LrCHS1(evm.TU.Chr05.295)	GAGAACACGGGGGACGAGCTCATGGTCACCGTCGAGGAGGT	1170	Gene cloning
	GATACGAACGAAAGCTCTGCAGCTAAGTAGAGACACTATGGAG
LrCHS2(evm.TU.Chr09.488)	GAGAACACGGGGGACGAGCTCATGGTCACCGTGGAGGAGTATC	1170	Gene cloning
	GATACGAACGAAAGCTCTGCAGCTAAGCAGCAACACTGTGGA
LrF3’5’H(evm.TU.Chr06.177)	GAGAACACGGGGGACGAGCTCATGGTGCTACTTGCTATTGAG	1527	Gene cloning
	GATACGAACGAAAGCTCTGCAGTTAATTTGCGTAATAAACATCC
LrAOMT(evm.TU.Chr09.809)	GAGAACACGGGGGACGAGCTCATGGCTTCGCTTTCCAACTC	720	Gene cloning
	GATACGAACGAAAGCTCTGCAGTCACATGAGTCGCCTGCAAAC
